# Supplementary material for: {2,2′-[(2,2-Dimethyl­propane-1,3-diyl­dinitrilo)­bis­(phenyl­methyl­idyne)]­diphenolato}nickel(II)
Source: Acta Crystallogr Sect E Struct Rep Online. 2011 Aug 2;67(Pt 9):m1173. doi: 10.1107/S1600536811029813 (PMC3200906; doi:10.1107/S1600536811029813)
Supplement: Supplementary file 2 [file e-67-m1173-Isup2.hkl]

# 
# h,k,l, Fc-squared, Fo-squared, sigma(Fo-squared) and status flag 
# 
data_I
_shelx_title ' a  P21/c' 
_shelx_refln_list_code          4 
_shelx_F_calc_maximum      522.94 
_exptl_crystal_F_000      2176.00 
_reflns_d_resolution_high  0.8409 
 
loop_ 
 _symmetry_equiv_pos_as_xyz 
 'x, y, z' 
 '-x, y+1/2, -z+1/2' 
 '-x, -y, -z' 
 'x, -y-1/2, z-1/2' 
 
_cell_length_a    23.7220 
_cell_length_b     9.4716 
_cell_length_c    26.9610 
_cell_angle_alpha  90.000 
_cell_angle_beta  124.319 
_cell_angle_gamma  90.000 
 
_shelx_F_squared_multiplier     1.000 
 
loop_ 
 _refln_index_h 
 _refln_index_k 
 _refln_index_l 
 _refln_F_squared_calc 
 _refln_F_squared_meas 
 _refln_F_squared_sigma 
 _refln_observed_status 
   2   0   0   216753.13   212547.77   2606.63 o 
   3   0   0       96.97      -78.66    806.32 o 
   4   0   0    10375.83    10816.62    858.18 o 
   5   0   0      172.38      366.37    670.36 o 
   6   0   0     4311.79     4297.52    603.48 o 
   7   0   0        0.68      211.35    561.01 o 
   8   0   0     1787.98     2149.87    561.12 o 
   9   0   0      318.18      129.11    588.14 o 
  10   0   0     2612.85     3214.18    670.50 o 
  11   0   0      689.24      550.59    692.18 o 
  12   0   0    10887.75    10600.38    671.00 o 
  13   0   0      161.17       81.70    572.38 o 
  14   0   0    13911.22    13457.11    682.85 o 
  15   0   0      616.59      664.18    874.90 o 
  16   0   0     1440.37     2542.02   1114.97 o 
  17   0   0       70.86      -77.35   1168.32 o 
  18   0   0      555.30     1253.52    678.06 o 
  19   0   0       14.88     -279.30    701.57 o 
  20   0   0     2006.59     2061.89   1026.94 o 
  21   0   0       25.62     1125.64   1301.68 o 
  22   0   0      490.71      788.26    764.74 o 
  23   0   0      164.21      309.24    794.80 o 
   1   1   0        9.05      129.65    572.37 o 
   2   1   0      344.48      421.72    527.23 o 
   3   1   0        4.14        4.11    483.54 o 
   4   1   0     6084.58     6316.56    548.74 o 
   5   1   0     1677.66     1966.57    473.90 o 
   6   1   0     1198.35     1196.18    442.50 o 
   7   1   0      275.90      578.30    408.05 o 
   8   1   0      942.06      827.37    438.51 o 
   9   1   0       90.45      177.37    395.85 o 
  10   1   0     4093.45     3833.43    414.47 o 
  11   1   0      231.99      356.00    448.30 o 
  12   1   0     9103.69     9181.33    475.93 o 
  13   1   0      668.26      687.40    574.93 o 
  14   1   0     1115.28     1174.44    466.53 o 
  15   1   0      759.54      819.34    457.47 o 
  16   1   0      927.81     1295.97    520.24 o 
  17   1   0        7.77      295.92    458.24 o 
  18   1   0      556.20     1013.61    631.22 o 
  19   1   0       64.90      512.47    608.32 o 
  20   1   0      643.54      795.52    626.86 o 
  21   1   0       94.56       95.10    558.88 o 
  22   1   0     4306.66     4584.74    546.79 o 
  23   1   0      516.21     1490.22    686.69 o 
   0   2   0   234143.59   222372.00   3235.54 o 
   1   2   0    86290.26    84838.80   1401.39 o 
   2   2   0    57872.52    57242.66   1004.86 o 
   3   2   0       34.88      236.85    524.07 o 
   4   2   0    11712.76    11968.65    556.80 o 
   5   2   0      472.43      706.90    521.32 o 
   6   2   0     4604.91     4464.48    471.52 o 
   7   2   0      200.19       82.64    420.24 o 
   8   2   0      329.11      496.38    397.79 o 
   9   2   0        5.16       65.07    431.22 o 
  10   2   0      389.10      302.44    443.72 o 
  11   2   0     2401.86     2227.07    428.25 o 
  12   2   0       58.91      274.26    430.15 o 
  13   2   0     3433.83     3053.71    561.18 o 
  14   2   0      245.73      136.01    452.73 o 
  15   2   0     1294.01     1257.23    495.42 o 
  16   2   0      376.43      886.05    592.99 o 
  17   2   0     2386.26     2696.04    626.36 o 
  18   2   0       14.36      432.58    554.38 o 
  19   2   0      900.47     1064.07    657.02 o 
  20   2   0      208.03      487.07    631.65 o 
  21   2   0      460.86      341.61    689.64 o 
  22   2   0        3.63      609.39    597.03 o 
   1   3   0    26750.84    25686.93   1256.34 o 
   2   3   0      346.97      392.62    537.49 o 
   3   3   0     6839.98     6983.67    525.27 o 
   4   3   0     2301.63     2341.65    504.21 o 
   5   3   0     4706.99     4917.43    512.97 o 
   6   3   0     1910.40     2081.49    480.10 o 
   7   3   0     2668.26     2466.04    498.48 o 
   8   3   0      763.48      927.95    457.43 o 
   9   3   0       66.34      118.85    466.61 o 
  10   3   0      567.41      404.47    474.85 o 
  11   3   0    10659.14    10341.79    499.93 o 
  12   3   0      448.75      423.10    482.00 o 
  13   3   0     4746.66     4581.56    507.23 o 
  14   3   0        2.45      119.70    483.47 o 
  15   3   0     3493.78     3043.45    564.61 o 
  16   3   0      311.80      484.68    546.82 o 
  17   3   0      247.95     1207.30    630.38 o 
  18   3   0        7.25       -7.89    650.61 o 
  19   3   0      592.40      700.46    660.29 o 
  20   3   0      215.87     1086.55    672.43 o 
  21   3   0     2312.82     2502.64    708.14 o 
  22   3   0      160.62     -283.57    553.39 o 
   0   4   0       40.86      -98.69    928.25 o 
   1   4   0    37622.22    38506.09    930.62 o 
   2   4   0     2263.12     2298.48    551.73 o 
   3   4   0     5317.90     4802.36    538.25 o 
   4   4   0     2343.39     2650.78    488.49 o 
   5   4   0     3460.68     3262.92    581.18 o 
   6   4   0     1538.41     1871.06    481.27 o 
   7   4   0      263.36      708.44    482.59 o 
   8   4   0      480.25      439.80    472.72 o 
   9   4   0     1131.56     1254.01    482.55 o 
  10   4   0      320.91      335.46    542.13 o 
  11   4   0     7257.72     7078.62    537.37 o 
  12   4   0     1017.15      651.23    500.02 o 
  13   4   0     3936.73     4476.92    525.59 o 
  14   4   0     1110.70      896.78    598.16 o 
  15   4   0      388.93      737.43    640.22 o 
  16   4   0        3.75      524.34    555.47 o 
  17   4   0      337.25       54.12    645.86 o 
  18   4   0        0.37      611.25    663.00 o 
  19   4   0     1449.15     1503.15    678.98 o 
  20   4   0       49.67      665.23    659.98 o 
  21   4   0      786.04     1335.35    629.35 o 
   1   5   0      672.01      668.14    793.10 o 
   2   5   0       42.17       -0.75    590.13 o 
   3   5   0      411.37      408.32    583.33 o 
   4   5   0      664.74      687.38    582.11 o 
   5   5   0      151.28      143.56    499.25 o 
   6   5   0       44.96      325.48    546.67 o 
   7   5   0     1108.06      879.95    544.05 o 
   8   5   0      185.76      234.28    505.73 o 
   9   5   0       51.97       36.83    464.82 o 
  10   5   0       10.15      229.78    484.71 o 
  11   5   0      308.29      764.67    491.10 o 
  12   5   0      351.75      368.86    517.56 o 
  13   5   0     4890.38     4728.83    535.96 o 
  14   5   0      118.43      127.53    543.69 o 
  15   5   0      809.94      837.29    542.56 o 
  16   5   0      763.76      788.11    646.83 o 
  17   5   0       24.23      975.64    664.44 o 
  18   5   0       35.02     -680.83    675.98 o 
  19   5   0      128.68      716.47    696.68 o 
  20   5   0        8.94     -439.30    781.13 o 
   0   6   0     4920.76     4641.25   1024.28 o 
   1   6   0     2934.61     2981.95    756.52 o 
   2   6   0      132.55      189.55    623.66 o 
   3   6   0      325.01      310.75    631.39 o 
   4   6   0     1670.67     1803.92    767.89 o 
   5   6   0        0.67       17.55    630.08 o 
   6   6   0       46.77      151.97    587.48 o 
   7   6   0      242.75       80.00    584.05 o 
   8   6   0     1275.07     1499.52    643.25 o 
   9   6   0       57.59       64.18    587.38 o 
  10   6   0     2228.60     2015.89    609.79 o 
  11   6   0        4.99      203.12    562.32 o 
  12   6   0     1402.96     1368.56    559.03 o 
  13   6   0     2578.38     2395.34    569.13 o 
  14   6   0      875.04      651.50    548.08 o 
  15   6   0      561.70      770.28    603.12 o 
  16   6   0      797.24     1016.90    691.89 o 
  17   6   0      150.68       82.85    717.26 o 
  18   6   0      426.91      644.58    800.12 o 
  19   6   0      133.04     -166.71    751.94 o 
   1   7   0      254.37      645.89    727.09 o 
   2   7   0      614.97      817.68    660.08 o 
   3   7   0        3.43      483.52    630.97 o 
   4   7   0      669.51     1060.65    616.24 o 
   5   7   0      725.63     1036.66    675.90 o 
   6   7   0      319.54      597.16    608.68 o 
   7   7   0     1312.80     1460.54    612.89 o 
   8   7   0      206.01      512.24    621.94 o 
   9   7   0     1653.33     1948.67    596.08 o 
  10   7   0     2052.94     2147.78    692.54 o 
  11   7   0        4.87      251.19    730.83 o 
  12   7   0     1091.22     1704.32    910.04 o 
  13   7   0       31.79      312.17    623.20 o 
  14   7   0      310.15     1456.96    812.11 o 
  15   7   0       33.49      869.55    626.68 o 
  16   7   0       12.98      402.81    757.81 o 
  17   7   0       60.22      423.13    800.88 o 
  18   7   0       10.40      913.17    801.52 o 
   0   8   0        2.82      173.38   1093.63 o 
   1   8   0     2646.12     1927.97    852.58 o 
   2   8   0        1.61      353.91    664.69 o 
   3   8   0     2270.86     2194.00    713.11 o 
   4   8   0      379.32      394.40    641.04 o 
   5   8   0        1.68      289.22    666.65 o 
   6   8   0        1.66      504.51    691.39 o 
   7   8   0        0.61      321.94    683.24 o 
   8   8   0      770.19     1122.78    777.58 o 
   9   8   0      312.50      279.69    658.76 o 
  10   8   0     1501.65     1600.07    755.49 o 
  11   8   0     1448.67     1943.57    841.30 o 
  12   8   0      563.22      874.89    656.68 o 
  13   8   0      526.75      362.15    976.46 o 
  14   8   0      165.97      313.78    879.58 o 
  15   8   0       18.27      356.93    999.96 o 
  16   8   0      251.69       82.50    925.74 o 
   1   9   0       80.88     -129.62    742.22 o 
   2   9   0      142.32      596.74    703.45 o 
   3   9   0       46.22     -178.19    744.47 o 
   4   9   0      150.32      562.91    743.93 o 
   5   9   0        1.21      289.83    803.20 o 
   6   9   0       25.91      -15.61    751.86 o 
   7   9   0       61.18      292.01    824.40 o 
   8   9   0       39.99       70.55    833.66 o 
   9   9   0        4.74      375.84    755.51 o 
  10   9   0       98.36      358.28    850.36 o 
  11   9   0      265.64      829.03    871.66 o 
  12   9   0      124.36      798.24    765.69 o 
  13   9   0       16.67      293.82    727.17 o 
  14   9   0       13.27      108.68    932.66 o 
   0  10   0      743.15     1491.07   1243.00 o 
   1  10   0        0.63      130.96    791.32 o 
   2  10   0     1778.19     1550.40    845.37 o 
   3  10   0        6.76      516.22    802.79 o 
   4  10   0     2252.69     1562.97    838.74 o 
   5  10   0       39.33     -481.31    841.13 o 
   6  10   0      877.17      445.42    856.76 o 
   7  10   0       12.53      374.61    880.27 o 
   8  10   0      311.37      510.94    893.73 o 
   9  10   0       14.95      439.86    934.37 o 
  10  10   0      132.69      -76.03    963.17 o 
   1  11   0       32.67      186.20    725.13 o 
   2  11   0      309.09       -0.40    856.02 o 
   3  11   0        7.66      500.26    940.77 o 
   4  11   0      352.62      578.10    879.85 o 
   5  11   0       24.75      826.86    917.04 o 
 -23   1   1      498.99      399.16    610.62 o 
 -22   1   1     2900.38     3216.34    598.77 o 
 -21   1   1      801.80     1013.65    675.98 o 
 -20   1   1      118.57      327.45    774.43 o 
 -19   1   1       49.36      552.90    846.47 o 
 -18   1   1      418.04      653.21    574.97 o 
 -17   1   1      231.97      402.02    502.41 o 
 -16   1   1       51.48      284.06    544.06 o 
 -15   1   1       53.47      107.19    502.69 o 
 -14   1   1      385.20      409.82    540.80 o 
 -13   1   1      684.73      997.99    446.36 o 
 -12   1   1     3622.19     3312.17    473.43 o 
 -11   1   1      828.05      652.75    404.74 o 
 -10   1   1     1241.86     1456.44    407.84 o 
  -9   1   1        4.81      179.67    395.18 o 
  -8   1   1      903.76      623.27    447.56 o 
  -7   1   1     3151.36     3105.84    448.32 o 
  -6   1   1     9782.81    10006.33    524.30 o 
  -5   1   1     9651.63     9962.65    554.23 o 
  -4   1   1    11982.10    12279.81    631.82 o 
  -3   1   1     2641.41     2458.68    531.55 o 
  -2   1   1     4801.05     5289.66    720.14 o 
  -1   1   1      501.62      914.91    882.90 o 
   0   1   1     3489.57     3846.35    871.34 o 
   1   1   1      622.87      547.68    508.79 o 
   2   1   1        3.64     -148.44    485.22 o 
   3   1   1    21465.78    21959.98    615.26 o 
   4   1   1     1861.73     2103.25    514.36 o 
   5   1   1     2274.17     2424.88    466.83 o 
   6   1   1      106.26      219.85    430.20 o 
   7   1   1      692.66      677.19    420.09 o 
   8   1   1     2032.90     1935.27    404.80 o 
   9   1   1      116.69     -101.95    419.79 o 
  10   1   1      560.08      598.52    426.66 o 
  11   1   1     2568.74     2940.51    463.61 o 
  12   1   1     3363.90     2885.55    586.00 o 
  13   1   1     1026.39     1242.26    521.93 o 
  14   1   1     1069.62     1334.27    433.39 o 
  15   1   1      346.11      -80.89    514.24 o 
  16   1   1     1604.60     1535.52    566.42 o 
  17   1   1      113.45      183.86    547.21 o 
  18   1   1        2.94      483.29    502.29 o 
  19   1   1      102.13      -35.94    520.19 o 
  20   1   1      290.47     1047.23    577.26 o 
  21   1   1      857.84     1552.03    562.96 o 
  22   1   1     1091.39     1427.50    679.63 o 
 -23   2   1       52.20      -37.98    734.43 o 
 -22   2   1       14.15      623.09    563.92 o 
 -21   2   1      101.86      228.65    676.38 o 
 -20   2   1      786.31      974.60    619.74 o 
 -19   2   1       48.01      230.03    637.64 o 
 -18   2   1      108.93     -169.32    633.29 o 
 -17   2   1       10.11      612.76    480.71 o 
 -16   2   1       90.46      426.20    594.21 o 
 -15   2   1     1145.21     1632.49    508.30 o 
 -14   2   1     5644.31     5573.94    572.69 o 
 -13   2   1     1766.74     1815.47    513.05 o 
 -12   2   1     9433.87     9592.84    460.10 o 
 -11   2   1     1173.93     1277.66    425.11 o 
 -10   2   1     2116.14     1875.96    486.36 o 
  -9   2   1      249.33      358.59    427.95 o 
  -8   2   1     3928.93     4165.80    438.53 o 
  -7   2   1     1509.97     1452.84    425.79 o 
  -6   2   1     1588.39     1771.48    445.59 o 
  -5   2   1      349.78      308.75    505.42 o 
  -4   2   1     1729.07     1876.23    573.74 o 
  -3   2   1     9824.07    10078.50    614.30 o 
  -2   2   1     8481.96     8941.01    631.41 o 
  -1   2   1    64601.23    64185.70   1401.59 o 
   0   2   1   273467.69   265733.31   2497.22 o 
   1   2   1    12553.32    12669.98    671.18 o 
   2   2   1    85765.19    86917.27    960.58 o 
   3   2   1     7070.99     6798.72    533.91 o 
   4   2   1    15659.61    15599.19    529.93 o 
   5   2   1      761.27      578.75    465.40 o 
   6   2   1       94.33      193.64    448.71 o 
   7   2   1     2388.97     2791.41    430.70 o 
   8   2   1     4123.78     4169.73    422.00 o 
   9   2   1     2701.78     2922.89    465.96 o 
  10   2   1     1445.85     1619.27    474.84 o 
  11   2   1      868.59     1165.85    426.10 o 
  12   2   1     1435.17     1436.83    487.13 o 
  13   2   1      319.29      113.78    524.34 o 
  14   2   1     1950.48     2133.07    486.42 o 
  15   2   1        7.65      142.79    490.08 o 
  16   2   1     2714.68     2518.69    570.47 o 
  17   2   1        5.82     -193.07    675.37 o 
  18   2   1     2083.32     2246.04    518.56 o 
  19   2   1      221.53      427.20    618.73 o 
  20   2   1     2025.77     2256.21    605.61 o 
  21   2   1      152.40      300.64    561.25 o 
  22   2   1      842.56     1164.51    665.53 o 
 -22   3   1      603.63      613.81    664.11 o 
 -21   3   1       65.97      198.54    657.03 o 
 -20   3   1      381.12     1061.59    667.89 o 
 -19   3   1      233.72     -129.07    735.83 o 
 -18   3   1     1217.09     1102.65    507.99 o 
 -17   3   1        0.53      -88.44    628.26 o 
 -16   3   1      466.28      389.17    535.07 o 
 -15   3   1      259.49      416.91    492.68 o 
 -14   3   1      103.81      134.29    506.42 o 
 -13   3   1      721.74      694.50    491.17 o 
 -12   3   1     4902.67     4884.80    480.86 o 
 -11   3   1       41.69      164.06    464.04 o 
 -10   3   1     2534.87     2466.63    447.83 o 
  -9   3   1        2.64      272.21    475.14 o 
  -8   3   1       14.03      209.60    442.75 o 
  -7   3   1      176.39      469.82    462.28 o 
  -6   3   1      707.76      579.34    476.40 o 
  -5   3   1     1725.98     1725.97    494.20 o 
  -4   3   1    18278.49    18093.92    617.97 o 
  -3   3   1     2809.04     3231.13    607.24 o 
  -2   3   1    58463.19    57850.28   1480.40 o 
  -1   3   1     9881.24     9640.65    819.41 o 
   0   3   1    29733.52    29338.14    982.17 o 
   1   3   1     1087.70      903.42    690.25 o 
   2   3   1     2978.18     3069.35    599.67 o 
   3   3   1      422.20      656.70    496.33 o 
   4   3   1     1519.31     1214.66    431.06 o 
   5   3   1       50.92     -139.89    420.97 o 
   6   3   1       12.29     -223.62    484.07 o 
   7   3   1      806.85     1057.73    450.75 o 
   8   3   1     2081.82     2189.74    437.24 o 
   9   3   1     1105.98     1185.36    434.54 o 
  10   3   1       18.28     -143.17    466.09 o 
  11   3   1       58.38      292.52    474.72 o 
  12   3   1     1040.38     1204.39    490.78 o 
  13   3   1      821.99     1010.17    477.60 o 
  14   3   1      292.19      198.09    492.82 o 
  15   3   1        3.46     -165.90    553.13 o 
  16   3   1      121.46      420.76    627.69 o 
  17   3   1        5.68      914.95    633.07 o 
  18   3   1      451.01      488.28    653.19 o 
  19   3   1      518.72      923.38    632.12 o 
  20   3   1       51.94       17.48    553.34 o 
  21   3   1      213.03      -50.13    664.94 o 
 -22   4   1      424.73      834.34    793.65 o 
 -21   4   1       56.38     -180.20    707.72 o 
 -20   4   1       58.76      111.67    756.59 o 
 -19   4   1     1164.68     1250.66    678.95 o 
 -18   4   1        1.97     -389.54    653.55 o 
 -17   4   1     1264.54     1228.75    528.32 o 
 -16   4   1      106.16      221.66    567.23 o 
 -15   4   1     1217.34     1077.00    507.88 o 
 -14   4   1       18.62      578.77    493.29 o 
 -13   4   1     3546.58     3543.27    498.61 o 
 -12   4   1        8.60      817.22    508.45 o 
 -11   4   1     3688.23     3352.13    507.62 o 
 -10   4   1     1177.13      952.29    472.63 o 
  -9   4   1      628.45      308.45    443.13 o 
  -8   4   1      349.90      462.19    473.51 o 
  -7   4   1      647.63      580.43    492.39 o 
  -6   4   1     5565.55     5783.42    469.63 o 
  -5   4   1     2371.93     2943.26    532.90 o 
  -4   4   1      265.11      256.90    511.87 o 
  -3   4   1       68.63      367.19    507.21 o 
  -2   4   1     1758.95     1847.70    726.29 o 
  -1   4   1     9668.79     9545.47    740.00 o 
   0   4   1     2459.81     2745.57    680.89 o 
   1   4   1    20341.66    20599.23    803.38 o 
   2   4   1     7232.48     7288.03    584.76 o 
   3   4   1    10961.35    11092.48    595.42 o 
   4   4   1     7190.40     7336.40    549.41 o 
   5   4   1     2133.19     2066.68    517.76 o 
   6   4   1     8440.70     8323.98    489.82 o 
   7   4   1      615.94      622.67    448.22 o 
   8   4   1     4294.25     4289.08    494.39 o 
   9   4   1     1359.32     1095.75    470.55 o 
  10   4   1      417.13      540.06    478.21 o 
  11   4   1      108.12     -170.94    467.69 o 
  12   4   1       24.33      158.94    483.10 o 
  13   4   1     5055.95     4763.17    533.84 o 
  14   4   1      906.44      911.07    608.75 o 
  15   4   1     2309.54     2456.31    622.23 o 
  16   4   1      294.88      703.19    638.30 o 
  17   4   1     1859.03     2460.33    670.00 o 
  18   4   1      584.76      521.54    669.99 o 
  19   4   1     1995.01     2216.06    687.25 o 
  20   4   1      438.98      944.63    661.52 o 
  21   4   1     1245.76     1725.50    587.04 o 
 -21   5   1     2382.31     1688.90    739.44 o 
 -20   5   1      229.64      776.63    730.03 o 
 -19   5   1      851.54     1346.33    754.45 o 
 -18   5   1        1.22      256.18    700.20 o 
 -17   5   1      446.24      788.25    657.94 o 
 -16   5   1      349.97      288.53    660.44 o 
 -15   5   1      176.34      437.82    566.94 o 
 -14   5   1      112.47      392.76    561.81 o 
 -13   5   1     1284.52     1304.01    573.44 o 
 -12   5   1      148.68      137.16    526.94 o 
 -11   5   1     5147.90     4822.13    548.08 o 
 -10   5   1      411.66      660.49    484.68 o 
  -9   5   1     2672.98     2578.91    479.82 o 
  -8   5   1      957.64     1265.44    562.01 o 
  -7   5   1     6277.67     6174.09    569.20 o 
  -6   5   1       42.80      429.84    587.07 o 
  -5   5   1    14188.26    13742.50    641.13 o 
  -4   5   1     9736.80     9970.92    690.24 o 
  -3   5   1    16452.22    16371.40    675.62 o 
  -2   5   1     3698.94     3240.69    756.30 o 
  -1   5   1     8511.49     8323.43    796.02 o 
   0   5   1     1937.95     1895.44    746.25 o 
   1   5   1     2394.46     2737.09    698.81 o 
   2   5   1     3177.49     3310.47    572.76 o 
   3   5   1     2014.54     2044.00    563.27 o 
   4   5   1        3.42      176.96    533.93 o 
   5   5   1      702.31      297.90    510.05 o 
   6   5   1     1416.70     1275.36    556.31 o 
   7   5   1     1743.95     1894.09    448.82 o 
   8   5   1      701.56      781.26    480.49 o 
   9   5   1     3772.25     3495.85    508.84 o 
  10   5   1     1787.13     2058.28    493.92 o 
  11   5   1     4769.14     4644.10    583.16 o 
  12   5   1      837.62      686.25    493.62 o 
  13   5   1     1160.38     1578.25    518.06 o 
  14   5   1      137.10       60.15    558.76 o 
  15   5   1     1217.62     1100.97    548.17 o 
  16   5   1       38.02      282.95    560.33 o 
  17   5   1      420.41      628.91    685.52 o 
  18   5   1      512.65      704.40    698.66 o 
  19   5   1        0.61       67.98    707.29 o 
  20   5   1      166.49      890.65    641.11 o 
 -20   6   1       29.02      632.14    781.58 o 
 -19   6   1      748.14     1530.47    841.76 o 
 -18   6   1       56.27     1252.49   1225.70 o 
 -17   6   1      352.97     -115.96    729.43 o 
 -16   6   1      442.42      277.50    747.18 o 
 -15   6   1      505.15      322.48    551.27 o 
 -14   6   1       29.39      174.34    555.39 o 
 -13   6   1     3517.71     3425.31    559.40 o 
 -12   6   1     2390.03     2639.90    569.30 o 
 -11   6   1     5507.53     5702.17    570.87 o 
 -10   6   1      388.51      315.82    616.10 o 
  -9   6   1     1725.20     1300.60    555.83 o 
  -8   6   1      182.75      581.11    594.61 o 
  -7   6   1       40.04      212.27    541.30 o 
  -6   6   1      221.97      731.13    624.58 o 
  -5   6   1       47.49      204.02    634.46 o 
  -4   6   1       32.76      364.02    648.46 o 
  -3   6   1     1502.60     1276.54    581.35 o 
  -2   6   1      445.14      574.33    735.08 o 
  -1   6   1    12113.72    12065.61    916.25 o 
   0   6   1     1571.95     1642.80    703.46 o 
   1   6   1    22995.55    22529.02    868.83 o 
   2   6   1       69.37      311.40    566.70 o 
   3   6   1     8856.30     8942.72    800.16 o 
   4   6   1     3233.29     3105.72    634.65 o 
   5   6   1     3339.59     3250.62    586.52 o 
   6   6   1      987.84      764.54    586.49 o 
   7   6   1     1645.04     1811.92    595.79 o 
   8   6   1     1692.37     2164.13    644.10 o 
   9   6   1      221.79       84.38    589.76 o 
  10   6   1     2352.39     2432.66    517.44 o 
  11   6   1     1734.52     1887.56    539.89 o 
  12   6   1       54.91      213.85    664.30 o 
  13   6   1     2530.69     2704.28    567.04 o 
  14   6   1       35.20      187.70    545.58 o 
  15   6   1      861.93      983.20    606.48 o 
  16   6   1        3.72      842.59    695.76 o 
  17   6   1     2464.09     3171.48    792.14 o 
  18   6   1      136.26      168.26    744.91 o 
  19   6   1     2004.94     1899.85    800.26 o 
 -18   7   1       43.11      351.20    856.93 o 
 -17   7   1      151.16      652.38    769.40 o 
 -16   7   1       85.91     -274.59    743.75 o 
 -15   7   1        0.60     -257.25    626.07 o 
 -14   7   1      440.24     1053.80    834.34 o 
 -13   7   1      801.39      887.15    641.12 o 
 -12   7   1      705.07      569.52    639.00 o 
 -11   7   1      607.55      571.03    657.74 o 
 -10   7   1     1962.45     1734.42    708.81 o 
  -9   7   1       77.00      143.73    643.95 o 
  -8   7   1      741.26      679.44    589.74 o 
  -7   7   1     2727.65     2565.42    730.30 o 
  -6   7   1     2399.91     2352.23    704.98 o 
  -5   7   1     1921.71     2087.34    657.32 o 
  -4   7   1     3009.06     2936.56    718.65 o 
  -3   7   1     1347.81     1492.71    661.00 o 
  -2   7   1     2172.44     2087.08    783.87 o 
  -1   7   1      748.07      910.27    728.58 o 
   0   7   1      147.09     -269.19    721.44 o 
   1   7   1      147.39      115.69    723.24 o 
   2   7   1      325.02      308.65    601.02 o 
   3   7   1        0.01      686.74    657.50 o 
   4   7   1        8.99      287.75    662.81 o 
   5   7   1      207.10      182.93    654.79 o 
   6   7   1      768.13      732.07    665.38 o 
   7   7   1      577.51      970.36    676.40 o 
   8   7   1      101.03       57.16    674.32 o 
   9   7   1      913.70     1800.99    686.38 o 
  10   7   1      220.84      304.87    594.28 o 
  11   7   1       40.12      774.44    651.90 o 
  12   7   1      598.73     1188.36    888.07 o 
  13   7   1      179.67     -458.79    615.46 o 
  14   7   1       27.68      -18.27    774.30 o 
  15   7   1      175.68      898.20    744.36 o 
  16   7   1      764.44     1081.70    848.42 o 
  17   7   1      290.19      318.74    746.59 o 
 -16   8   1      642.01      527.69   1051.36 o 
 -15   8   1       65.46      521.01    692.53 o 
 -14   8   1      927.88     1114.94    871.07 o 
 -13   8   1       36.09      198.15    998.67 o 
 -12   8   1     1105.19     2018.08    714.09 o 
 -11   8   1      529.31      722.65    854.94 o 
 -10   8   1     1463.01     1316.99    642.50 o 
  -9   8   1      141.21      -31.19    911.92 o 
  -8   8   1      910.69      813.29    791.66 o 
  -7   8   1      121.78      371.30    789.89 o 
  -6   8   1      133.57      147.50    740.71 o 
  -5   8   1      410.64      584.75    686.41 o 
  -4   8   1      637.87      408.15    710.50 o 
  -3   8   1      318.42      361.36    692.98 o 
  -2   8   1     1912.33     1845.79    652.37 o 
  -1   8   1       10.93      547.99    901.28 o 
   0   8   1     8000.31     7531.52    865.82 o 
   1   8   1       15.06     -136.86    688.18 o 
   2   8   1     2418.21     2198.89    670.05 o 
   3   8   1      327.68      136.64    700.81 o 
   4   8   1     3258.29     2912.17    726.18 o 
   5   8   1      340.15      602.59    702.89 o 
   6   8   1     3364.03     2822.51    682.80 o 
   7   8   1      202.66      190.32    660.06 o 
   8   8   1     1232.19     1020.82    663.43 o 
   9   8   1        2.50       20.55    658.27 o 
  10   8   1       38.32      428.15    672.78 o 
  11   8   1      104.33      946.84    635.38 o 
  12   8   1     1491.19      746.41    700.99 o 
  13   8   1      525.53      883.12    882.23 o 
  14   8   1      803.61     1017.10    984.55 o 
  15   8   1        2.55      543.73    891.17 o 
 -14   9   1       15.78      127.84    733.79 o 
 -13   9   1       21.81      240.35   1105.14 o 
 -12   9   1      367.16      299.92    840.43 o 
 -11   9   1        5.58      775.51    937.26 o 
 -10   9   1     2795.41     2322.53    908.76 o 
  -9   9   1        3.82      461.73    796.71 o 
  -8   9   1     2905.76     2895.04    787.22 o 
  -7   9   1       15.36      782.12    818.67 o 
  -6   9   1     1795.69     2342.58    821.36 o 
  -5   9   1       33.82      439.61    783.51 o 
  -4   9   1     1476.61     1748.98    782.98 o 
  -3   9   1      326.34      643.53    742.60 o 
  -2   9   1      668.39      949.03    735.32 o 
  -1   9   1      623.66      504.62    948.63 o 
   0   9   1       11.31      577.49    818.58 o 
   1   9   1       29.75       54.44    738.86 o 
   2   9   1      201.22     -110.42    740.26 o 
   3   9   1       29.44     -109.63    701.81 o 
   4   9   1      826.28     1035.84    750.17 o 
   5   9   1       58.43      250.36    693.54 o 
   6   9   1      619.58      568.21    786.08 o 
   7   9   1      322.96      215.16    802.49 o 
   8   9   1      506.11      797.96    813.54 o 
   9   9   1      218.80      656.23    850.13 o 
  10   9   1      891.48     1372.53    740.16 o 
  11   9   1       58.39      460.82    718.46 o 
  12   9   1      559.25      482.84    766.96 o 
  13   9   1       10.04      352.09    705.70 o 
 -11  10   1        1.96       41.19    911.95 o 
 -10  10   1      597.11      798.60   1012.19 o 
  -9  10   1      142.71      434.01    978.91 o 
  -8  10   1      691.35      379.52    955.40 o 
  -7  10   1        6.81      335.97    921.33 o 
  -6  10   1      247.36      329.11    784.65 o 
  -5  10   1        0.44      816.63    859.49 o 
  -4  10   1       34.14      335.60    828.84 o 
  -3  10   1       13.37      494.18    824.28 o 
  -2  10   1      546.17      361.23    844.24 o 
  -1  10   1        1.36     -142.36    838.67 o 
   0  10   1      265.93      268.78   1026.96 o 
   1  10   1       75.67      541.86    806.60 o 
   2  10   1      506.83      443.54    851.99 o 
   3  10   1      141.96      271.58    801.79 o 
   4  10   1      333.35      340.76    809.84 o 
   5  10   1      140.82       58.13    871.20 o 
   6  10   1      204.45      873.20    821.54 o 
   7  10   1       48.99      571.47    771.26 o 
   8  10   1      145.58      604.89    870.64 o 
   9  10   1      479.67      595.62    906.25 o 
  10  10   1        0.89     -200.07    821.28 o 
  -5  11   1      104.51      152.40    940.75 o 
  -4  11   1        1.49     -179.46    962.33 o 
  -3  11   1      248.13     -174.80    882.09 o 
  -2  11   1      141.09     -203.77    893.56 o 
  -1  11   1      332.86      392.77    722.34 o 
   0  11   1       34.35      607.39    720.36 o 
   1  11   1       48.44     -179.18    818.17 o 
   2  11   1       29.28        1.35    861.57 o 
   3  11   1        0.07      992.16    854.58 o 
   4  11   1      105.69       57.44    873.80 o 
 -24   0   2     2115.59     2211.22    791.23 o 
 -23   0   2        8.21     -618.83   1088.29 o 
 -22   0   2      124.86      444.81    750.67 o 
 -21   0   2      170.30      242.73   1029.61 o 
 -20   0   2      721.01      706.86   1253.67 o 
 -19   0   2      201.26      463.70    690.31 o 
 -18   0   2     3838.89     4341.86    729.98 o 
 -17   0   2      507.61      844.50    627.08 o 
 -16   0   2      154.75      -71.64    651.13 o 
 -15   0   2      683.96     1103.46    654.31 o 
 -14   0   2     6774.68     6473.75   1024.28 o 
 -13   0   2      129.82      604.78    615.88 o 
 -12   0   2    19981.86    19790.06    714.35 o 
 -11   0   2     1401.60     1737.97    551.67 o 
 -10   0   2    15352.57    14821.34    666.85 o 
  -9   0   2     9047.89     8921.97    709.18 o 
  -8   0   2      211.99      693.81    553.58 o 
  -7   0   2      414.54      443.41    558.95 o 
  -6   0   2     2106.06     2081.65    734.12 o 
  -5   0   2    60757.23    61235.76   1205.20 o 
  -4   0   2     1062.00      935.83    702.08 o 
  -3   0   2      532.83      511.36    657.22 o 
   0   0   2    59442.22    62263.26   1514.53 o 
   1   0   2     2004.54     1851.35    726.77 o 
   2   0   2     4555.25     5125.65    743.87 o 
   3   0   2    19310.03    19908.80    805.27 o 
   4   0   2    22069.95    22716.26    846.14 o 
   5   0   2     1013.79     1454.54    584.47 o 
   6   0   2      103.63      295.78    618.20 o 
   7   0   2        5.75       62.27    556.37 o 
   8   0   2     6601.09     6357.49    623.58 o 
   9   0   2     3717.51     3599.33    604.37 o 
  10   0   2     4317.48     4225.14    840.23 o 
  11   0   2     2088.78     2800.34    949.59 o 
  12   0   2      117.21      377.11    630.57 o 
  13   0   2     1443.82     1464.40    850.90 o 
  14   0   2       84.22      611.78    606.33 o 
  15   0   2       24.47     1365.70    930.92 o 
  16   0   2     3551.50     3669.95    654.97 o 
  17   0   2      367.55      586.14    740.10 o 
  18   0   2     1328.06     1731.13   1010.94 o 
  19   0   2      395.91      802.53    753.54 o 
  20   0   2     2259.61     2166.64    820.78 o 
  21   0   2      630.84     1041.11    773.28 o 
  22   0   2     2140.95     2345.61   1380.37 o 
 -24   1   2     1211.01      943.96    741.47 o 
 -23   1   2       74.70     -149.53    551.78 o 
 -22   1   2     1132.34     1403.56    700.80 o 
 -21   1   2       98.64      133.37    728.68 o 
 -20   1   2     3542.63     3488.94   1216.33 o 
 -19   1   2      329.17     -169.00    680.26 o 
 -18   1   2     7548.25     7282.02    689.70 o 
 -17   1   2      253.42      958.76    501.98 o 
 -16   1   2     2273.48     2270.83    463.73 o 
 -15   1   2     1429.28     1431.15    436.72 o 
 -14   1   2     2277.43     2081.51    441.30 o 
 -13   1   2     1785.54     1607.85    466.48 o 
 -12   1   2     2398.27     2422.59    416.27 o 
 -11   1   2     1087.82     1049.21    405.53 o 
 -10   1   2     2981.98     3042.72    423.92 o 
  -9   1   2      102.19      195.76    414.26 o 
  -8   1   2       55.62      116.35    454.54 o 
  -7   1   2      203.60      497.81    439.83 o 
  -6   1   2    20485.94    20463.44    561.60 o 
  -5   1   2    13533.58    14066.61    635.23 o 
  -4   1   2    11236.40    11386.65    595.86 o 
  -3   1   2     6955.62     6940.49    607.71 o 
  -1   1   2     8500.50     9290.52   1192.13 o 
   0   1   2    34685.51    35911.61    824.71 o 
   1   1   2      227.73      163.02    513.92 o 
   2   1   2     5565.22     5261.15    533.82 o 
   3   1   2    42270.27    43683.39    693.47 o 
   4   1   2      176.29      161.65    443.91 o 
   5   1   2       14.94      215.00    455.66 o 
   6   1   2      246.88      183.23    407.30 o 
   7   1   2     2950.79     3193.30    414.27 o 
   8   1   2     5573.21     5156.76    422.53 o 
   9   1   2      283.01      481.66    406.65 o 
  10   1   2     5918.13     6032.13    418.23 o 
  11   1   2        5.23      306.49    437.20 o 
  12   1   2     8141.21     7987.55    636.10 o 
  13   1   2      489.30      602.87    533.41 o 
  14   1   2     1963.80     1587.08    543.06 o 
  15   1   2       34.95     -114.00    523.93 o 
  16   1   2     5725.53     6064.20    579.23 o 
  17   1   2      660.57     1385.67    677.03 o 
  18   1   2     3473.95     3467.56    524.85 o 
  19   1   2      804.25     1011.57    526.62 o 
  20   1   2       34.86      226.62    548.91 o 
  21   1   2      105.33      525.93    569.16 o 
  22   1   2      362.87      780.43    860.53 o 
 -23   2   2      262.23      844.67    727.38 o 
 -22   2   2      174.98      131.82    583.91 o 
 -21   2   2      254.05      224.00    598.84 o 
 -20   2   2      771.03     1015.22    621.81 o 
 -19   2   2      897.19     1922.75    763.92 o 
 -18   2   2       33.05      332.56    581.61 o 
 -17   2   2     1813.01     1782.25    503.88 o 
 -16   2   2       60.16      253.38    487.10 o 
 -15   2   2      957.06      941.50    459.92 o 
 -14   2   2     2322.84     2542.47    513.14 o 
 -13   2   2     9335.45     9307.95    524.67 o 
 -12   2   2       28.93       40.24    462.84 o 
 -11   2   2     5094.50     4815.27    449.60 o 
 -10   2   2      800.31      751.57    454.16 o 
  -9   2   2      191.89      218.13    442.70 o 
  -8   2   2       80.71       22.86    430.90 o 
  -7   2   2     4181.09     4092.11    461.53 o 
  -6   2   2     3503.39     4035.24    531.76 o 
  -5   2   2    22801.56    22575.84    643.54 o 
  -4   2   2    10385.19    10104.92    593.72 o 
  -3   2   2      225.41      201.58    695.94 o 
  -2   2   2     5290.33     4879.21    917.64 o 
  -1   2   2    34829.43    34975.95   1303.25 o 
   0   2   2     8385.34     8266.25    822.35 o 
   1   2   2    10927.89    11523.23    559.76 o 
   2   2   2     2882.21     2494.25    475.45 o 
   3   2   2      394.67      294.29    497.02 o 
   4   2   2     8446.55     8484.72    502.34 o 
   5   2   2     1039.58      812.53    431.39 o 
   6   2   2      507.15      337.48    419.31 o 
   7   2   2     3618.81     3411.05    412.73 o 
   8   2   2     3739.18     3852.82    466.06 o 
   9   2   2    12446.69    12047.16    457.60 o 
  10   2   2     1064.16     1153.37    409.05 o 
  11   2   2      313.72      742.77    483.51 o 
  12   2   2     1857.83     1778.12    525.33 o 
  13   2   2     2552.44     2545.95    489.32 o 
  14   2   2     2105.80     1337.88    471.50 o 
  15   2   2        1.51      554.11    500.47 o 
  16   2   2      335.13      276.86    555.89 o 
  17   2   2      243.11      339.19    588.81 o 
  18   2   2      169.25      823.79    520.95 o 
  19   2   2     1560.82     1142.80    671.91 o 
  20   2   2      893.03     1881.93    580.54 o 
  21   2   2     1566.33     1472.87    549.55 o 
 -23   3   2     1062.57     1697.10    733.48 o 
 -22   3   2      471.61     1033.15    697.71 o 
 -21   3   2      740.41      739.45    751.18 o 
 -20   3   2       24.51      564.00    625.39 o 
 -19   3   2      701.52     1022.12    651.90 o 
 -18   3   2      670.14     1179.12    526.70 o 
 -17   3   2     1080.25     1349.17    664.72 o 
 -16   3   2      551.68      740.58    493.64 o 
 -15   3   2      696.15      708.20    509.62 o 
 -14   3   2      614.53      746.84    495.21 o 
 -13   3   2     1282.14     1123.52    490.36 o 
 -12   3   2      404.25      392.37    448.25 o 
 -11   3   2      368.99      563.06    505.74 o 
 -10   3   2     2363.69     2269.49    492.59 o 
  -9   3   2      619.61      587.04    448.06 o 
  -8   3   2      940.94      931.61    471.71 o 
  -7   3   2    16227.78    15944.79    559.37 o 
  -6   3   2     2858.08     2849.63    514.30 o 
  -5   3   2    12993.16    12971.35    625.48 o 
  -4   3   2     7584.44     7853.47    611.80 o 
  -3   3   2    75278.13    74665.47   2641.20 o 
  -2   3   2     6211.89     5819.63    724.43 o 
  -1   3   2    55578.63    55341.91   1230.67 o 
   0   3   2     1680.40     1537.67    689.36 o 
   1   3   2     2837.10     3046.33    573.89 o 
   2   3   2    15014.74    15070.50    639.77 o 
   3   3   2      323.05      199.48    484.43 o 
   4   3   2      448.12      493.89    421.65 o 
   5   3   2      394.22      517.01    420.50 o 
   6   3   2      168.11      106.69    419.27 o 
   7   3   2      539.32      627.36    449.40 o 
   8   3   2      785.56      760.16    434.18 o 
   9   3   2     2139.39     1993.41    443.82 o 
  10   3   2        6.16      141.57    506.93 o 
  11   3   2    17149.03    16869.58    511.62 o 
  12   3   2      284.64      126.13    499.49 o 
  13   3   2     6916.62     6867.09    566.74 o 
  14   3   2      414.97      714.71    558.79 o 
  15   3   2     2643.86     2380.09    617.54 o 
  16   3   2      132.59      109.13    581.31 o 
  17   3   2      274.41      728.02    704.65 o 
  18   3   2     1934.06     1966.31    625.67 o 
  19   3   2        0.30      806.81    634.04 o 
  20   3   2      662.07     1328.30    595.43 o 
  21   3   2      583.70      175.14    615.39 o 
 -22   4   2        7.04      440.57    715.46 o 
 -21   4   2      143.54      889.16    752.84 o 
 -20   4   2      121.26      299.39    703.92 o 
 -19   4   2      135.94      214.19    658.26 o 
 -18   4   2       93.77      636.69    538.07 o 
 -17   4   2      316.10      726.62    562.98 o 
 -16   4   2        2.49      310.03    532.47 o 
 -15   4   2     3229.73     3009.21    526.11 o 
 -14   4   2       39.35      -58.64    538.42 o 
 -13   4   2    18483.46    17902.37    576.46 o 
 -12   4   2      642.12      537.10    490.41 o 
 -11   4   2     5808.27     6049.87    496.15 o 
 -10   4   2      732.53      730.07    471.34 o 
  -9   4   2       24.97      224.51    488.30 o 
  -8   4   2      126.43      197.28    486.20 o 
  -7   4   2     3186.65     3074.33    473.48 o 
  -6   4   2      142.43      211.10    522.63 o 
  -5   4   2     1679.33     1968.08    534.26 o 
  -4   4   2     3236.23     3243.14    777.62 o 
  -3   4   2     2840.50     3146.87    751.73 o 
  -2   4   2      257.38      540.38    701.46 o 
  -1   4   2     7990.01     8069.93    759.09 o 
   0   4   2     3673.50     4412.09    740.90 o 
   1   4   2    27074.63    27365.27   1012.35 o 
   2   4   2    13391.50    13486.96    614.65 o 
   3   4   2    15769.43    15617.99    578.25 o 
   4   4   2     2345.75     2486.87    553.87 o 
   5   4   2     2969.82     2664.13    473.54 o 
   6   4   2       46.14      317.15    441.68 o 
   7   4   2     2822.03     2884.66    471.01 o 
   8   4   2     2454.58     2287.03    502.44 o 
   9   4   2      450.83      652.65    474.15 o 
  10   4   2     2267.28     1916.15    470.89 o 
  11   4   2        0.36        0.58    500.19 o 
  12   4   2     1846.47     3225.82    878.08 o 
  13   4   2      186.84      557.32    528.13 o 
  14   4   2     1670.76     2290.70    627.04 o 
  15   4   2      746.18      742.96    678.79 o 
  16   4   2      112.36      506.40    606.59 o 
  17   4   2     2492.50     2548.20    665.97 o 
  18   4   2       81.22      741.69    681.51 o 
  19   4   2     1798.67     2230.71    587.05 o 
  20   4   2       36.57      227.53    775.85 o 
 -21   5   2       21.92      162.99    779.91 o 
 -20   5   2      117.79      -10.12    792.12 o 
 -19   5   2      141.17      637.20    680.71 o 
 -18   5   2      126.79      384.87    686.77 o 
 -17   5   2      746.97      690.96    701.62 o 
 -16   5   2      396.31      738.74    678.89 o 
 -15   5   2      217.39      551.42    579.39 o 
 -14   5   2      607.36      604.20    560.60 o 
 -13   5   2       35.09      101.22    518.30 o 
 -12   5   2     1683.74     1753.02    509.36 o 
 -11   5   2     1269.93     1358.00    500.94 o 
 -10   5   2      467.22      536.32    522.86 o 
  -9   5   2      172.66      404.96    499.33 o 
  -8   5   2        0.87     -130.56    552.79 o 
  -7   5   2     2984.77     2470.95    531.14 o 
  -6   5   2     1218.32     1120.49    567.78 o 
  -5   5   2     4217.55     4048.95    706.90 o 
  -4   5   2     1633.43     1971.40    588.69 o 
  -3   5   2    11495.95    11766.90    799.71 o 
  -2   5   2     7774.02     7954.04    687.81 o 
  -1   5   2        6.36      345.50    678.97 o 
   0   5   2     1455.05     1556.09    700.68 o 
   1   5   2      161.23      228.34    562.97 o 
   2   5   2     1280.88     1330.56    571.09 o 
   3   5   2     2699.03     3123.27    573.09 o 
   4   5   2      195.76      214.99    524.39 o 
   5   5   2      380.28      161.49    550.36 o 
   6   5   2      552.03      430.34    530.56 o 
   7   5   2      115.71       92.83    473.67 o 
   8   5   2       42.63      201.86    477.03 o 
   9   5   2     4296.24     4171.34    480.37 o 
  10   5   2      784.51      788.10    498.76 o 
  11   5   2      812.91     1153.85    493.12 o 
  12   5   2     1797.08     1756.70    534.02 o 
  13   5   2       28.21      620.17    514.60 o 
  14   5   2        1.08      211.02    552.44 o 
  15   5   2      106.13      530.84    660.91 o 
  16   5   2        8.97       21.99    716.81 o 
  17   5   2       67.71      178.77    684.69 o 
  18   5   2      145.56      542.07    705.67 o 
  19   5   2      200.71     1056.34    727.84 o 
 -20   6   2      127.05     -266.78    754.91 o 
 -19   6   2      136.13      417.39    736.42 o 
 -18   6   2      244.85      537.86    714.44 o 
 -17   6   2      171.63     -168.09    770.79 o 
 -16   6   2        2.48      161.36    700.59 o 
 -15   6   2      167.31      615.33    557.24 o 
 -14   6   2     1928.79     2481.83    591.31 o 
 -13   6   2       28.89      356.30    537.66 o 
 -12   6   2     2475.39     2287.78    535.21 o 
 -11   6   2     1502.14     1970.66    633.57 o 
 -10   6   2     1476.96     1513.97    683.56 o 
  -9   6   2      642.33      886.90    602.38 o 
  -8   6   2      279.16      386.43    651.12 o 
  -7   6   2        3.22       82.18    585.19 o 
  -6   6   2      491.70      442.13    695.89 o 
  -5   6   2      397.97      651.05    677.25 o 
  -4   6   2      139.57      153.20    667.73 o 
  -3   6   2       21.05      247.87    739.05 o 
  -2   6   2     2979.72     2745.25    752.03 o 
  -1   6   2      671.22      617.29    697.80 o 
   0   6   2     4602.73     4332.91    721.44 o 
   1   6   2     2962.36     3306.38    576.34 o 
   2   6   2      259.74      366.05    579.02 o 
   3   6   2      114.62      760.91    609.51 o 
   4   6   2      472.00      745.27    585.35 o 
   5   6   2      467.90      803.60    628.77 o 
   6   6   2       25.43      133.82    640.26 o 
   7   6   2       14.77       35.93    645.93 o 
   8   6   2      609.65      888.04    571.58 o 
   9   6   2      185.54      795.91    548.50 o 
  10   6   2     2193.09     2048.05    583.20 o 
  11   6   2       24.40      264.13    507.19 o 
  12   6   2       27.48     -119.84    702.11 o 
  13   6   2     1723.69     2461.27    677.28 o 
  14   6   2      210.01        3.67    739.31 o 
  15   6   2      324.20      580.40    666.31 o 
  16   6   2       12.56      524.03    748.66 o 
  17   6   2      118.89      201.96    697.61 o 
  18   6   2      200.27      510.54    785.44 o 
 -19   7   2      602.36      296.14    789.57 o 
 -18   7   2      415.37     1064.60    779.83 o 
 -17   7   2      932.39      928.84    657.68 o 
 -16   7   2      181.37       12.83    821.21 o 
 -15   7   2       86.61      -57.07    647.83 o 
 -14   7   2       30.46      312.74    816.39 o 
 -13   7   2      587.10      845.45    683.30 o 
 -12   7   2      237.04      464.89    681.88 o 
 -11   7   2     3896.63     4309.69    670.25 o 
 -10   7   2       22.13      309.51    605.74 o 
  -9   7   2     1018.67     1093.43    658.04 o 
  -8   7   2     1759.56     1865.53    781.93 o 
  -7   7   2      161.40      674.98    667.76 o 
  -6   7   2     2386.26     2621.66    746.55 o 
  -5   7   2      848.88      716.72    724.94 o 
  -4   7   2     1669.36     1686.69    686.25 o 
  -3   7   2       49.80      281.38    653.47 o 
  -2   7   2      370.05      475.04    779.42 o 
  -1   7   2       37.63      211.16    769.34 o 
   0   7   2       23.06       86.96    724.09 o 
   1   7   2       80.15      382.17    633.92 o 
   2   7   2        2.46      168.07    602.65 o 
   3   7   2       35.75      331.33    741.24 o 
   4   7   2     1857.91     1823.20    666.70 o 
   5   7   2        7.99      220.75    582.56 o 
   6   7   2     2618.43     2862.02    597.48 o 
   7   7   2      834.53     1303.28    675.38 o 
   8   7   2     1269.04     1223.67    562.26 o 
   9   7   2     2639.28     2883.46    638.22 o 
  10   7   2     2746.80     3158.44    833.57 o 
  11   7   2     2562.29     2949.63    673.86 o 
  12   7   2     1973.17     2903.31    905.94 o 
  13   7   2     1593.47     1632.90    591.32 o 
  14   7   2      482.13      564.54    710.32 o 
  15   7   2      385.81      217.91    831.66 o 
  16   7   2        0.23      -92.27    755.68 o 
  17   7   2       63.10      497.02    869.78 o 
 -17   8   2       56.86      458.57   1104.82 o 
 -16   8   2        2.65     -290.37    925.81 o 
 -15   8   2      443.21      328.16    694.19 o 
 -14   8   2        2.51      727.29   1041.12 o 
 -13   8   2      607.97     1269.68   1043.70 o 
 -12   8   2      376.97      798.23    682.99 o 
 -11   8   2      546.45     1430.52    860.90 o 
 -10   8   2      268.53       73.06    761.02 o 
  -9   8   2      954.32     1099.61    748.42 o 
  -8   8   2      204.47      289.75    723.52 o 
  -7   8   2       20.53     -122.80    787.27 o 
  -6   8   2      125.97      152.71    763.65 o 
  -5   8   2      380.30      524.36    680.73 o 
  -4   8   2      617.39     1009.33    762.22 o 
  -3   8   2        1.43      440.41    720.16 o 
  -2   8   2     1829.49     1190.53    836.28 o 
  -1   8   2     1192.31     1290.33    839.46 o 
   0   8   2      180.15      612.59    699.03 o 
   1   8   2     3868.42     3903.74    649.56 o 
   2   8   2      468.39      469.57    702.14 o 
   3   8   2     2042.17     1902.80    647.31 o 
   4   8   2      391.97      205.79    710.43 o 
   5   8   2       89.91      237.86    871.19 o 
   6   8   2        2.80       42.95    660.35 o 
   7   8   2       38.54      696.20    657.99 o 
   8   8   2      151.69      779.02    722.01 o 
   9   8   2        0.43      102.52    671.12 o 
  10   8   2       74.66     -223.12    687.22 o 
  11   8   2      211.85     -497.26    640.81 o 
  12   8   2       12.02      673.15    697.75 o 
  13   8   2       64.82      541.09    854.63 o 
  14   8   2       23.63      349.56    996.74 o 
  15   8   2       49.08     -399.92    854.87 o 
 -14   9   2       35.17      389.79   1043.17 o 
 -13   9   2       57.31      619.09    904.02 o 
 -12   9   2       76.98      449.92    880.02 o 
 -11   9   2       79.60      819.47    983.35 o 
 -10   9   2      196.66      653.63    962.60 o 
  -9   9   2       25.81      307.61    899.03 o 
  -8   9   2       30.73      387.50    899.33 o 
  -7   9   2      116.24       50.23    769.31 o 
  -6   9   2      230.95      330.71    847.65 o 
  -5   9   2       93.18      240.89    810.10 o 
  -4   9   2      932.73      797.44    781.77 o 
  -3   9   2      102.25      294.48    739.31 o 
  -2   9   2      337.70      394.72    739.49 o 
  -1   9   2        0.45      282.25    876.15 o 
   0   9   2      118.73       59.23    740.11 o 
   1   9   2        1.28      261.09    740.11 o 
   2   9   2      683.51      917.39    716.29 o 
   3   9   2      103.82      155.95    710.89 o 
   4   9   2     1388.57      953.34    698.52 o 
   5   9   2        6.36      305.84    769.82 o 
   6   9   2      486.72      767.48    703.55 o 
   7   9   2        0.81      595.83    774.31 o 
   8   9   2       10.29     -296.04    834.32 o 
   9   9   2      145.76      331.30    709.69 o 
  10   9   2       21.09      512.76    740.11 o 
  11   9   2        3.96      -92.83    697.23 o 
  12   9   2      665.88       26.74    775.55 o 
 -11  10   2      197.37       45.35   1101.63 o 
 -10  10   2     1075.12     1307.02   1333.69 o 
  -9  10   2      190.01      -40.93   1039.41 o 
  -8  10   2       82.73     -312.44    882.03 o 
  -7  10   2        6.03     -214.34    962.74 o 
  -6  10   2       43.32      226.34    908.43 o 
  -5  10   2       43.68      187.93    875.88 o 
  -4  10   2       37.51      410.73    858.29 o 
  -3  10   2      152.38      279.87    817.62 o 
  -2  10   2      104.22      272.41    838.36 o 
  -1  10   2      306.64      411.98   1023.07 o 
   0  10   2     2095.47     1607.14    807.01 o 
   1  10   2       16.78      457.16    844.87 o 
   2  10   2     3084.77     2772.73    739.93 o 
   3  10   2        0.63     -197.34    776.37 o 
   4  10   2      664.74      953.11    813.97 o 
   5  10   2       89.11      122.56    825.29 o 
   6  10   2      338.94      425.24    755.52 o 
   7  10   2       60.54      312.64    853.95 o 
   8  10   2      340.59      899.58    912.35 o 
   9  10   2        1.10       49.91    869.27 o 
  -5  11   2       42.83      759.95    964.79 o 
  -4  11   2     1035.07     1205.02    918.51 o 
  -3  11   2        0.01      326.39    930.67 o 
  -2  11   2      381.01      666.97    726.18 o 
  -1  11   2       92.67      469.75    741.97 o 
   0  11   2      211.31      227.13    851.27 o 
   1  11   2       50.36      521.81    811.26 o 
   2  11   2      292.88      557.41    823.40 o 
   3  11   2        4.89      -79.19    856.29 o 
 -24   1   3      453.79     1164.85    682.17 o 
 -23   1   3      324.44      485.43    767.59 o 
 -22   1   3     1173.81     1482.91    688.91 o 
 -21   1   3       48.56     -950.85    783.19 o 
 -20   1   3     1833.58     1511.49    575.93 o 
 -19   1   3      178.60      -77.16    745.89 o 
 -18   1   3      955.92     1010.74    539.87 o 
 -17   1   3      219.95      828.29    515.71 o 
 -16   1   3     1119.67      947.32    485.26 o 
 -15   1   3        0.81      224.57    458.03 o 
 -14   1   3      826.20      588.16    574.75 o 
 -13   1   3       59.73      488.33    435.61 o 
 -12   1   3       55.08      -84.57    506.80 o 
 -11   1   3      111.50      469.41    427.55 o 
 -10   1   3     2832.46     3025.96    411.64 o 
  -9   1   3     2142.37     2037.67    450.07 o 
  -8   1   3     3132.38     2805.78    442.72 o 
  -7   1   3     1791.77     1668.42    464.19 o 
  -6   1   3      447.60      518.65    487.21 o 
  -5   1   3     4220.58     4550.69    534.59 o 
  -4   1   3      221.32      311.12    565.31 o 
  -2   1   3     2849.08     3229.26   1078.82 o 
  -1   1   3     1289.33     1282.53    670.74 o 
   0   1   3     5320.70     5345.48    521.00 o 
   1   1   3    18120.94    17796.35    617.75 o 
   2   1   3     5059.95     5417.17    529.04 o 
   3   1   3    12078.23    12148.48    568.78 o 
   4   1   3      810.78      721.52    409.33 o 
   5   1   3        9.28      249.11    424.08 o 
   6   1   3      247.02      314.27    400.04 o 
   7   1   3     1555.48     1694.47    471.70 o 
   8   1   3       14.79      212.92    429.31 o 
   9   1   3       44.18      478.90    429.77 o 
  10   1   3     1073.98     1332.46    439.51 o 
  11   1   3     2667.31     2720.94    480.61 o 
  12   1   3     8828.26     8551.75    577.33 o 
  13   1   3     4095.12     4164.77    443.99 o 
  14   1   3     3000.82     2823.44    479.06 o 
  15   1   3     2038.81     1644.83    606.73 o 
  16   1   3     1146.08     1029.77    625.58 o 
  17   1   3       83.90      119.81    491.91 o 
  18   1   3      377.94      817.38    550.36 o 
  19   1   3      295.44      717.83    563.24 o 
  20   1   3       36.68      -13.51    538.46 o 
  21   1   3      347.33      644.75    673.91 o 
 -24   2   3     1086.08      366.58    805.37 o 
 -23   2   3       11.27      382.44    706.21 o 
 -22   2   3     1097.27     1827.09    649.33 o 
 -21   2   3       55.58      117.21    587.62 o 
 -20   2   3      245.39      148.96    776.33 o 
 -19   2   3      785.64     1048.73    662.97 o 
 -18   2   3       12.52       56.77    501.55 o 
 -17   2   3       22.01       67.09    519.40 o 
 -16   2   3     1488.61     1215.07    488.48 o 
 -15   2   3      621.00      564.50    447.91 o 
 -14   2   3     8340.26     7936.72    562.63 o 
 -13   2   3     1775.19     1866.77    444.05 o 
 -12   2   3     7903.77     7756.76    463.57 o 
 -11   2   3    11380.88    11521.02    507.62 o 
 -10   2   3    10753.50    10684.82    478.29 o 
  -9   2   3       47.77       92.78    448.53 o 
  -8   2   3    11188.75    11196.26    549.70 o 
  -7   2   3     2305.70     2433.31    450.96 o 
  -6   2   3     5488.26     5611.75    504.64 o 
  -5   2   3     1358.99     1385.54    555.08 o 
  -4   2   3    28409.76    27823.51   1149.64 o 
  -3   2   3     3307.02     3248.88    898.91 o 
  -2   2   3    12641.98    12667.42   1203.07 o 
  -1   2   3       16.67      339.97    777.02 o 
   0   2   3     9748.36     9650.08    662.12 o 
   1   2   3     2642.05     2874.39    492.38 o 
   2   2   3    21342.34    21763.47    570.83 o 
   3   2   3    14436.97    14658.86    494.99 o 
   4   2   3     3785.61     3817.15    477.35 o 
   5   2   3       20.54      329.55    423.43 o 
   6   2   3     8215.61     8039.09    472.07 o 
   7   2   3     5719.66     5962.75    470.35 o 
   8   2   3     2257.84     2198.20    463.01 o 
   9   2   3      567.31      514.37    424.55 o 
  10   2   3       66.70      -65.38    426.28 o 
  11   2   3     1263.81     1270.73    438.36 o 
  12   2   3     1110.19      982.51    537.09 o 
  13   2   3     2433.89     2356.07    546.56 o 
  14   2   3     2002.00     2662.74    598.83 o 
  15   2   3     2253.96     2159.76    513.35 o 
  16   2   3     1314.88     1376.30    636.10 o 
  17   2   3      595.34     1095.17    568.79 o 
  18   2   3      251.75      331.09    556.41 o 
  19   2   3      529.46      713.93    685.09 o 
  20   2   3      371.03      710.92    565.22 o 
  21   2   3      104.49      970.55    647.58 o 
 -23   3   3      436.54      323.24    778.58 o 
 -22   3   3      212.08      291.53    772.77 o 
 -21   3   3       42.09     -280.22    547.60 o 
 -20   3   3     2215.35     2555.36    624.60 o 
 -19   3   3      765.38     1245.41    533.60 o 
 -18   3   3     2652.67     2242.06    525.23 o 
 -17   3   3      450.88     1438.08    653.10 o 
 -16   3   3     1687.70     1997.91    537.20 o 
 -15   3   3      994.83      905.45    480.62 o 
 -14   3   3     3561.37     3532.07    490.38 o 
 -13   3   3      271.69      170.57    509.38 o 
 -12   3   3      535.91      669.81    469.61 o 
 -11   3   3       95.88      228.49    440.90 o 
 -10   3   3     1455.60     1398.33    497.23 o 
  -9   3   3     3300.23     3419.39    475.35 o 
  -8   3   3      806.69      834.99    473.55 o 
  -7   3   3    12112.44    12474.84    524.79 o 
  -6   3   3       69.39      317.95    519.29 o 
  -5   3   3     3906.88     3812.53    592.64 o 
  -4   3   3       12.67       96.95    655.77 o 
  -3   3   3     5970.68     5951.30    738.36 o 
  -2   3   3      233.87      293.89    801.33 o 
  -1   3   3     2601.06     2807.43    736.66 o 
   0   3   3     3817.55     3833.57    577.38 o 
   1   3   3       71.09      190.16    482.46 o 
   2   3   3    21044.21    21069.00    555.87 o 
   3   3   3     2382.30     2316.58    455.45 o 
   4   3   3     2717.03     2925.52    433.89 o 
   5   3   3      450.45      430.69    444.08 o 
   6   3   3        2.23     -138.42    424.38 o 
   7   3   3     1030.32     1110.29    410.11 o 
   8   3   3       98.93      383.72    458.26 o 
   9   3   3     2116.25     2095.76    457.62 o 
  10   3   3     2852.60     2765.20    470.32 o 
  11   3   3      752.05      440.72    680.48 o 
  12   3   3      770.63      738.88    510.66 o 
  13   3   3        3.83      782.19    545.98 o 
  14   3   3      494.05      637.52    562.13 o 
  15   3   3       78.05     -176.67    592.02 o 
  16   3   3     3976.73     4108.60    639.81 o 
  17   3   3       14.59      522.45    612.37 o 
  18   3   3      674.92      848.15    542.06 o 
  19   3   3      452.74     -313.03    678.65 o 
  20   3   3      150.76      724.47    603.86 o 
 -23   4   3      689.60      746.72    795.19 o 
 -22   4   3     1346.68     1614.08    714.03 o 
 -21   4   3      818.37     1252.47    685.39 o 
 -20   4   3      884.78     1508.44    671.59 o 
 -19   4   3       78.53       80.83    712.46 o 
 -18   4   3      771.91      651.87    562.77 o 
 -17   4   3        6.82      272.08    572.35 o 
 -16   4   3      311.63      711.04    542.77 o 
 -15   4   3     1501.55     1821.22    572.55 o 
 -14   4   3       35.68      357.06    516.05 o 
 -13   4   3     5169.32     4647.45    544.72 o 
 -12   4   3        2.79      244.23    513.50 o 
 -11   4   3     7531.54     7517.78    561.84 o 
 -10   4   3      214.87      127.48    478.57 o 
  -9   4   3     2531.40     2135.43    473.64 o 
  -8   4   3      471.73      510.98    497.62 o 
  -7   4   3     1208.78      881.81    507.58 o 
  -6   4   3      435.13      586.34    601.24 o 
  -5   4   3       16.87      234.66    606.86 o 
  -4   4   3     3211.87     2915.03    608.34 o 
  -3   4   3     8448.82     8469.98    802.52 o 
  -2   4   3     4773.31     4104.14    665.64 o 
  -1   4   3     9828.26    10397.50    800.56 o 
   0   4   3     5683.17     5887.72    562.36 o 
   1   4   3    12084.97    11958.49    609.82 o 
   2   4   3      634.88      669.20    541.80 o 
   3   4   3      248.05      495.55    499.97 o 
   4   4   3     1543.56     1294.42    456.08 o 
   5   4   3      162.55      146.83    452.10 o 
   6   4   3     4006.91     4202.39    501.39 o 
   7   4   3    16554.21    16775.41    483.61 o 
   8   4   3      959.71     1289.33    476.76 o 
   9   4   3    11107.52    11184.61    518.79 o 
  10   4   3      234.72      255.89    499.36 o 
  11   4   3     2399.30     2304.69    552.48 o 
  12   4   3      343.68      591.26    494.52 o 
  13   4   3      173.14      479.70    610.76 o 
  14   4   3      920.65     1405.13    583.10 o 
  15   4   3        2.45       98.65    630.63 o 
  16   4   3        2.82      327.89    713.77 o 
  17   4   3       91.75     -378.01    633.10 o 
  18   4   3       26.47      254.04    537.14 o 
  19   4   3      243.25      257.18    596.68 o 
  20   4   3      129.49      556.59    591.35 o 
 -22   5   3       78.86      274.49    873.47 o 
 -21   5   3     1236.00     1740.84    736.99 o 
 -20   5   3       58.03      659.27    695.69 o 
 -19   5   3      410.46       19.07    699.09 o 
 -18   5   3      119.07      266.77    683.12 o 
 -17   5   3     2919.00     2623.56    696.71 o 
 -16   5   3     1040.58     1371.96    571.34 o 
 -15   5   3     2801.37     2868.85    527.60 o 
 -14   5   3     3748.30     3405.36    526.61 o 
 -13   5   3     1680.15     2090.43    550.41 o 
 -12   5   3      248.85      205.41    580.46 o 
 -11   5   3        6.29     -209.15    512.41 o 
 -10   5   3     1612.83     1924.01    565.60 o 
  -9   5   3       12.45      567.78    617.33 o 
  -8   5   3     2039.31     1981.56    630.85 o 
  -7   5   3      186.53      681.85    565.45 o 
  -6   5   3     5303.89     5429.58    718.65 o 
  -5   5   3       36.04      307.58    664.67 o 
  -4   5   3     3222.50     2739.46    656.16 o 
  -3   5   3     8832.35     8311.47    771.54 o 
  -2   5   3      110.63       25.35    720.81 o 
  -1   5   3    22771.54    22273.36    859.94 o 
   0   5   3      388.92      669.78    749.93 o 
   1   5   3     3300.88     3327.09    577.93 o 
   2   5   3     4159.05     3961.29    583.91 o 
   3   5   3     1443.87     1162.76    591.88 o 
   4   5   3     2129.55     1857.10    599.24 o 
   5   5   3     1911.23     1683.38    503.10 o 
   6   5   3     1387.48     1313.70    477.80 o 
   7   5   3      319.02      740.08    516.70 o 
   8   5   3     3217.20     3213.56    506.83 o 
   9   5   3      567.17      898.85    497.70 o 
  10   5   3     2126.71     1900.75    488.86 o 
  11   5   3     8406.72     8071.90    627.40 o 
  12   5   3     1310.37     1819.55    665.54 o 
  13   5   3     6264.25     5843.38    539.65 o 
  14   5   3      136.03      783.91    689.63 o 
  15   5   3     3226.75     3203.42    670.43 o 
  16   5   3      267.94      893.00    675.47 o 
  17   5   3      766.19      774.90    753.37 o 
  18   5   3      683.83      866.34    668.11 o 
  19   5   3      509.13      694.61    654.34 o 
 -21   6   3      969.37      315.18    800.10 o 
 -20   6   3      156.35      -61.63    807.76 o 
 -19   6   3     1084.99     1556.81    832.09 o 
 -18   6   3      949.88     1224.63    594.25 o 
 -17   6   3       72.81      190.19    578.48 o 
 -16   6   3      428.82     1279.28    711.95 o 
 -15   6   3      487.69      274.35    571.11 o 
 -14   6   3        4.37      267.05    572.62 o 
 -13   6   3     7623.57     7628.37    656.57 o 
 -12   6   3      166.51      609.73    627.82 o 
 -11   6   3     5327.17     5546.11    593.61 o 
 -10   6   3      159.33      644.59    618.99 o 
  -9   6   3     3433.14     3192.45    571.95 o 
  -8   6   3      323.81      -76.10    841.38 o 
  -7   6   3      328.74      175.37    724.23 o 
  -6   6   3     1393.82     1761.31    656.64 o 
  -5   6   3      996.71      933.78    627.80 o 
  -4   6   3     4102.78     4255.07    692.87 o 
  -3   6   3        1.91      349.62    743.61 o 
  -2   6   3     2584.60     2698.31    752.65 o 
  -1   6   3     2281.41     2143.60    750.82 o 
   0   6   3      648.44      667.28    575.41 o 
   1   6   3     8964.99     8220.89    649.91 o 
   2   6   3     1134.94      769.73    550.33 o 
   3   6   3     8624.19     8160.49    643.66 o 
   4   6   3      300.28      639.70    554.37 o 
   5   6   3     7775.29     7782.97    631.77 o 
   6   6   3      283.65      474.84    530.56 o 
   7   6   3     3896.49     3371.80    629.29 o 
   8   6   3      760.24     1139.36    575.05 o 
   9   6   3      684.15      859.02    675.64 o 
  10   6   3      990.74     1139.80    512.12 o 
  11   6   3      602.54      560.42    534.39 o 
  12   6   3     1700.57     1688.52    690.02 o 
  13   6   3        0.53       69.89    642.81 o 
  14   6   3      669.57     1069.44    746.05 o 
  15   6   3      602.98      767.37    700.41 o 
  16   6   3      192.12       36.82    727.02 o 
  17   6   3      188.50      161.52    769.34 o 
  18   6   3       20.21      387.17    651.18 o 
 -19   7   3       80.27     1229.55    922.27 o 
 -18   7   3       60.48      297.35    890.10 o 
 -17   7   3     1486.30     1909.82    641.61 o 
 -16   7   3      264.42      892.43    868.03 o 
 -15   7   3     1571.80     1883.74    657.88 o 
 -14   7   3      905.94     1316.63    647.72 o 
 -13   7   3      436.69      287.32    635.79 o 
 -12   7   3     1192.26     1660.64    624.82 o 
 -11   7   3      109.02      327.93    672.51 o 
 -10   7   3      311.31      743.74    956.41 o 
  -9   7   3      100.92      493.71    720.13 o 
  -8   7   3     1203.79      959.28    804.23 o 
  -7   7   3      337.01      210.24    702.36 o 
  -6   7   3       59.78      299.41    750.19 o 
  -5   7   3        2.22      296.59    730.37 o 
  -4   7   3      540.33      472.67    712.10 o 
  -3   7   3      118.34      448.63    785.14 o 
  -2   7   3     2123.54     2237.92    794.81 o 
  -1   7   3      439.85      175.11    788.36 o 
   0   7   3     1801.30     1770.60    633.00 o 
   1   7   3      689.96      985.12    627.56 o 
   2   7   3     1085.94     1333.96    754.44 o 
   3   7   3     3036.64     2640.19    643.87 o 
   4   7   3     2387.78     2158.66    635.87 o 
   5   7   3      690.77     1208.48    667.00 o 
   6   7   3     2400.10     2541.12    651.57 o 
   7   7   3     2457.25     2466.95    688.40 o 
   8   7   3      426.16      777.58    666.82 o 
   9   7   3      617.65      966.28    600.73 o 
  10   7   3       52.94     -394.88    896.99 o 
  11   7   3      156.67      -15.74    611.73 o 
  12   7   3     1038.46     1189.69    662.50 o 
  13   7   3      755.95     1710.63    757.84 o 
  14   7   3      804.68     1669.61    749.46 o 
  15   7   3     1056.91      536.25    714.96 o 
  16   7   3      599.97     1997.21    813.73 o 
 -17   8   3      882.54      728.89    954.98 o 
 -16   8   3        8.57      383.97   1093.39 o 
 -15   8   3      989.80     1348.97    769.40 o 
 -14   8   3      946.06     1350.12    708.50 o 
 -13   8   3       78.85     -324.12    927.40 o 
 -12   8   3     4923.87     4773.41    840.41 o 
 -11   8   3      285.36      786.43    814.30 o 
 -10   8   3     6045.31     5400.94    820.31 o 
  -9   8   3      163.23      348.17    889.00 o 
  -8   8   3      770.10     1132.03    864.72 o 
  -7   8   3      456.06      776.64    746.63 o 
  -6   8   3      216.50      186.51    803.28 o 
  -5   8   3     1121.11     1098.82    699.04 o 
  -4   8   3     1432.07     1390.30    761.69 o 
  -3   8   3      245.44      369.30    727.16 o 
  -2   8   3        3.61       12.71    830.20 o 
  -1   8   3     1038.88     1609.39    848.04 o 
   0   8   3     5733.85     5683.84    658.03 o 
   1   8   3     1096.05     1066.36    653.21 o 
   2   8   3     2910.76     2975.69    665.47 o 
   3   8   3       61.67      236.40    678.17 o 
   4   8   3       86.32     -196.95    809.14 o 
   5   8   3      312.88      737.24    651.76 o 
   6   8   3      657.82      578.58    713.04 o 
   7   8   3      281.23     -100.16    727.22 o 
   8   8   3     1130.23     1209.93    635.46 o 
   9   8   3      149.81      670.53    895.20 o 
  10   8   3     1165.16      905.92    924.72 o 
  11   8   3      113.53      527.39    655.23 o 
  12   8   3        3.72      232.61    907.52 o 
  13   8   3      754.84      286.68    990.93 o 
  14   8   3        0.98      -79.99    892.09 o 
 -15   9   3       49.43      925.58   1323.02 o 
 -14   9   3      250.96      994.94   1085.63 o 
 -13   9   3      173.38     1397.71   1061.62 o 
 -12   9   3      141.54     -648.17   1291.02 o 
 -11   9   3      445.36     1549.75   1259.01 o 
 -10   9   3      162.42     -304.08   1248.34 o 
  -9   9   3      630.96      687.84   1010.29 o 
  -8   9   3       18.20      818.89    918.68 o 
  -7   9   3      656.56      863.40    900.73 o 
  -6   9   3      896.83     1121.05    877.07 o 
  -5   9   3      259.02      263.99    811.19 o 
  -4   9   3     1394.32     1754.59    815.72 o 
  -3   9   3       65.38      302.61    762.95 o 
  -2   9   3      772.53     1267.88    884.26 o 
  -1   9   3       13.39       25.63    710.03 o 
   0   9   3      765.26      393.26    713.47 o 
   1   9   3        1.12      532.80    707.71 o 
   2   9   3     1365.46     1159.66    724.94 o 
   3   9   3      216.65      695.36    726.70 o 
   4   9   3      681.03      751.07    724.56 o 
   5   9   3      734.89      779.67    737.96 o 
   6   9   3        3.75       -9.22    721.09 o 
   7   9   3      334.16      366.86    674.54 o 
   8   9   3      103.34      362.33    838.33 o 
   9   9   3      215.70      452.17    724.12 o 
  10   9   3     1105.83     1465.19    735.59 o 
  11   9   3      380.50      442.36    756.28 o 
  12   9   3     1576.03     1647.98    898.56 o 
 -11  10   3        7.83      -21.34   1317.69 o 
 -10  10   3      955.75      165.38   1317.69 o 
  -9  10   3       82.58      165.38   1026.94 o 
  -8  10   3     1457.16     1511.20    936.58 o 
  -7  10   3      192.38     -145.79   1004.77 o 
  -6  10   3      162.20      615.47    943.01 o 
  -5  10   3       42.89      367.73    888.80 o 
  -4  10   3       19.56      183.77    868.43 o 
  -3  10   3      526.52      592.85    800.25 o 
  -2  10   3      549.54      802.22    677.78 o 
  -1  10   3       94.41      881.86   1023.21 o 
   0  10   3      352.05      386.53    756.65 o 
   1  10   3        0.77       99.94    724.62 o 
   2  10   3       78.85      636.08    799.37 o 
   3  10   3      304.71      875.32    769.20 o 
   4  10   3      171.88      114.03    814.53 o 
   5  10   3        6.70      370.93    816.85 o 
   6  10   3      276.24      553.33    838.30 o 
   7  10   3        6.80      527.65    842.11 o 
   8  10   3      161.02       85.19    883.99 o 
   9  10   3       14.78     -200.32    903.72 o 
  -6  11   3       83.00     -142.10   1040.19 o 
  -5  11   3      408.55      851.40    983.69 o 
  -4  11   3        0.12      -55.35    930.56 o 
  -3  11   3      243.51      483.09    912.53 o 
  -2  11   3      118.77      384.20    725.78 o 
  -1  11   3      134.96      983.86    745.66 o 
   0  11   3       90.08      388.07    908.44 o 
   1  11   3      274.23      464.69    817.73 o 
   2  11   3       36.50      405.27    861.49 o 
   3  11   3      411.13      321.03    831.01 o 
 -25   0   4        1.32     -225.27    795.89 o 
 -24   0   4     1820.02     2646.05   1085.63 o 
 -23   0   4      199.97      514.58    742.15 o 
 -22   0   4      695.86     1229.67   1259.01 o 
 -21   0   4       93.91     -261.40   1013.61 o 
 -20   0   4     4293.36     5137.05    996.27 o 
 -19   0   4     5782.80     5829.18    796.21 o 
 -18   0   4    11064.42    10811.21   1008.27 o 
 -17   0   4    16231.99    15570.54   1082.96 o 
 -16   0   4     4442.10     3910.77    696.98 o 
 -15   0   4    13367.97    13500.67    707.42 o 
 -14   0   4      128.44     -309.08    695.04 o 
 -13   0   4     1015.16      787.16    688.41 o 
 -12   0   4    23318.60    24069.61    726.12 o 
 -11   0   4    25738.61    26238.12    735.26 o 
 -10   0   4    67207.05    67990.39   2628.71 o 
  -9   0   4    24126.43    24664.67    814.70 o 
  -8   0   4    33838.04    33822.77    790.23 o 
  -7   0   4    32138.88    32086.17    818.52 o 
  -6   0   4    46408.56    46049.88    964.72 o 
  -5   0   4    35591.56    33817.98    989.32 o 
  -2   0   4       39.96      362.40    788.34 o 
  -1   0   4      134.60      488.07    775.14 o 
   0   0   4      412.46      791.67    646.91 o 
   1   0   4    10107.45    10363.11    761.99 o 
   2   0   4    36093.06    37307.12    962.63 o 
   3   0   4    17949.56    18443.42    784.24 o 
   4   0   4     4277.74     4248.14    595.94 o 
   5   0   4      189.73      596.98    694.03 o 
   6   0   4    16180.15    16530.25    699.60 o 
   7   0   4     2217.35     2268.66    613.34 o 
   8   0   4    25662.18    26002.52    723.37 o 
   9   0   4     2623.10     2760.75    978.93 o 
  10   0   4     6070.38     7127.26   1024.28 o 
  11   0   4     4119.08     4691.87   1200.32 o 
  12   0   4     1636.16     2041.95    657.43 o 
  13   0   4     4919.30     5158.73    896.24 o 
  14   0   4     4334.38     4949.38    808.22 o 
  15   0   4    12604.05    12950.04   1239.00 o 
  16   0   4       57.79       61.53    736.39 o 
  17   0   4     1277.65     1876.45    767.16 o 
  18   0   4      279.46      -71.33    822.78 o 
  19   0   4     1138.73      911.96    743.13 o 
  20   0   4      672.63     1140.06    833.07 o 
  21   0   4      718.66      372.01    793.11 o 
 -25   1   4      275.03      941.31    977.94 o 
 -24   1   4        2.70      579.70    671.49 o 
 -22   1   4      195.82      529.03    669.27 o 
 -21   1   4       31.87     1220.17    777.40 o 
 -20   1   4     5786.68     5637.78    517.60 o 
 -19   1   4       47.02      520.86    580.37 o 
 -18   1   4     1334.77      993.74    508.16 o 
 -17   1   4     5009.28     4961.22    501.42 o 
 -16   1   4     7777.35     7557.65    473.12 o 
 -15   1   4     8734.97     8583.25    510.29 o 
 -14   1   4    11107.04    10965.65    477.15 o 
 -13   1   4        9.67      119.88    489.64 o 
 -12   1   4      972.77     1162.89    404.61 o 
 -11   1   4     3889.46     3456.02    430.91 o 
 -10   1   4      110.37      299.46    437.59 o 
  -9   1   4     2804.53     2799.28    456.85 o 
  -8   1   4      974.95     1050.09    460.74 o 
  -7   1   4     2078.48     2188.90    498.78 o 
  -6   1   4     2061.48     2189.92    480.05 o 
  -5   1   4    10246.82    10308.39    578.04 o 
  -3   1   4     5431.58     4707.94   1392.38 o 
  -2   1   4     1236.43      960.13    834.47 o 
  -1   1   4     1316.82     1221.51    502.28 o 
   0   1   4      773.46      630.30    523.58 o 
   1   1   4     8918.35     9765.76    535.88 o 
   2   1   4     8786.33     9293.81    496.30 o 
   3   1   4    20615.48    20725.60    553.57 o 
   4   1   4    18370.08    18432.49    517.00 o 
   5   1   4    38382.69    38680.72    556.49 o 
   6   1   4    24730.71    25029.39    493.92 o 
   7   1   4    26817.06    26885.64    539.71 o 
   8   1   4     5133.70     5320.39    502.16 o 
   9   1   4      245.11      725.51    397.71 o 
  10   1   4     1986.77     1894.72    449.46 o 
  11   1   4     9772.39     9851.82    538.94 o 
  12   1   4     3155.50     2960.70    510.09 o 
  13   1   4     3370.77     3251.16    487.69 o 
  14   1   4     4274.42     3686.92    606.72 o 
  15   1   4      116.26      423.07    516.51 o 
  16   1   4     5155.86     4994.31    575.04 o 
  17   1   4      435.29      118.92    522.10 o 
  18   1   4      772.08      729.85    631.14 o 
  19   1   4     2253.26     2612.68    755.84 o 
  20   1   4      424.88      705.03    575.34 o 
  21   1   4      849.95      706.77    681.35 o 
 -24   2   4      103.50      -87.93    720.65 o 
 -23   2   4      260.36      -10.96    708.46 o 
 -22   2   4      575.29      247.17    755.04 o 
 -21   2   4     1387.43     1407.49    715.74 o 
 -20   2   4     1511.77     1456.99    774.83 o 
 -19   2   4      855.92     1070.54    576.99 o 
 -18   2   4     8051.36     7768.47    500.08 o 
 -17   2   4     5445.83     5130.14    489.19 o 
 -16   2   4     3553.97     3335.28    513.21 o 
 -15   2   4     5310.78     5042.88    474.05 o 
 -14   2   4      888.75      906.86    481.09 o 
 -13   2   4        6.19       11.24    439.83 o 
 -12   2   4       41.30       85.00    428.52 o 
 -11   2   4      136.57        1.89    435.22 o 
 -10   2   4     2342.53     2631.83    504.35 o 
  -9   2   4     1840.89     1786.22    476.95 o 
  -8   2   4     1012.03     1306.22    445.10 o 
  -7   2   4     1183.95     1196.85    455.72 o 
  -6   2   4     1609.17     1793.44    521.17 o 
  -5   2   4     1064.01     1013.61    856.23 o 
  -4   2   4    10937.49    10325.45    968.26 o 
  -3   2   4     3055.58     3086.36   1244.62 o 
  -2   2   4     7544.53     7382.10    997.72 o 
  -1   2   4     1167.79     1260.41    597.65 o 
   0   2   4    46574.33    47292.64    704.82 o 
   1   2   4    14925.09    15339.13    539.83 o 
   2   2   4      297.31      443.20    431.22 o 
   3   2   4     1283.54     1796.50    439.54 o 
   4   2   4     4334.62     4693.22    442.67 o 
   5   2   4      272.53      254.07    402.18 o 
   6   2   4     3613.29     3609.68    415.50 o 
   7   2   4     8129.15     8255.93    438.17 o 
   8   2   4     3651.04     3587.45    442.75 o 
   9   2   4    11290.88    11079.76    502.82 o 
  10   2   4      430.91      167.19    432.47 o 
  11   2   4     7197.38     6499.31    588.10 o 
  12   2   4      408.74     1238.84    541.87 o 
  13   2   4      423.83      197.85    516.65 o 
  14   2   4        9.10      428.77    564.96 o 
  15   2   4     1672.74     1911.73    498.60 o 
  16   2   4      325.87      154.53    507.09 o 
  17   2   4      344.12      498.48    556.22 o 
  18   2   4      551.73      315.14    627.89 o 
  19   2   4       22.11     -379.12    771.97 o 
  20   2   4       76.71      189.06    589.49 o 
 -24   3   4      107.12      604.24    690.62 o 
 -23   3   4      256.76      -50.76    704.82 o 
 -22   3   4      121.01      830.14    692.49 o 
 -21   3   4     1625.26     1996.54   1065.62 o 
 -20   3   4      313.08      811.58    861.78 o 
 -19   3   4      903.23     1022.75    559.93 o 
 -18   3   4     4004.32     3987.98    552.63 o 
 -17   3   4     2973.78     3272.02    504.14 o 
 -16   3   4      510.01      805.53    492.69 o 
 -15   3   4     6791.56     6536.13    529.88 o 
 -14   3   4     3743.38     3683.81    471.92 o 
 -13   3   4     9925.65     9401.11    508.20 o 
 -12   3   4      157.15       94.21    465.58 o 
 -11   3   4      140.16      389.04    455.39 o 
 -10   3   4     6927.85     7064.43    522.64 o 
  -9   3   4     7746.33     8341.34    504.15 o 
  -8   3   4     4561.30     4240.24    517.46 o 
  -7   3   4     1834.70     1741.64    495.33 o 
  -6   3   4     4863.37     5060.12    580.84 o 
  -5   3   4      613.01      629.50    778.88 o 
  -4   3   4     1218.38      546.81    973.60 o 
  -3   3   4       35.79      345.69    966.30 o 
  -2   3   4     3139.17     3276.25    838.93 o 
  -1   3   4      891.45     1036.77    660.99 o 
   0   3   4     1787.06     2137.47    572.89 o 
   1   3   4    15088.01    15387.39    641.66 o 
   2   3   4     1224.39     1299.93    407.63 o 
   3   3   4     3980.73     4072.64    454.63 o 
   4   3   4      576.76      570.14    463.75 o 
   5   3   4    20432.02    20692.57    544.65 o 
   6   3   4     5407.22     5519.12    472.11 o 
   7   3   4     1228.34     1410.85    461.16 o 
   8   3   4     2104.09     2074.16    500.28 o 
   9   3   4      393.33      383.64    478.04 o 
  10   3   4     3584.00     3770.99    536.96 o 
  11   3   4     2653.26     2488.56    685.72 o 
  12   3   4    11599.62    10781.31    554.46 o 
  13   3   4     2413.69     2647.17    605.63 o 
  14   3   4     1358.18      735.03    681.25 o 
  15   3   4     2036.91     2278.30    619.36 o 
  16   3   4      834.01     -158.55    640.28 o 
  17   3   4      982.53     1604.40    621.43 o 
  18   3   4      539.64     1261.75    613.33 o 
  19   3   4      541.89      697.21    562.06 o 
  20   3   4      787.04     1177.27    609.96 o 
 -23   4   4      855.20      866.16    726.61 o 
 -22   4   4       75.79      -70.40    757.75 o 
 -21   4   4     1035.22      570.55    732.49 o 
 -20   4   4       81.11      410.83    660.56 o 
 -19   4   4      694.74      644.28    541.90 o 
 -18   4   4     1189.18     1654.32    540.77 o 
 -17   4   4     1794.99     1882.46    559.26 o 
 -16   4   4     1958.33     1995.64    553.80 o 
 -15   4   4       12.16      166.12    510.73 o 
 -14   4   4     4230.42     4210.43    514.64 o 
 -13   4   4     1158.37     1052.11    528.60 o 
 -12   4   4     7202.85     6597.22    534.32 o 
 -11   4   4     3215.88     2991.55    518.11 o 
 -10   4   4     1033.25      736.92    531.35 o 
  -9   4   4     9500.01     8891.71    511.66 o 
  -8   4   4      143.49     -187.41    553.68 o 
  -7   4   4     1292.24     1424.60    573.96 o 
  -6   4   4       17.79      453.46    754.87 o 
  -5   4   4     1533.13     1364.47    669.08 o 
  -4   4   4     9656.37     9784.67    748.86 o 
  -3   4   4     2818.29     2737.56    669.86 o 
  -2   4   4     5577.34     5249.54    832.60 o 
  -1   4   4      890.13     1172.42    734.44 o 
   0   4   4    10397.14    10432.82    602.56 o 
   1   4   4     1392.08     1811.24    511.49 o 
   2   4   4     8835.41     8846.23    583.41 o 
   3   4   4    14543.62    14958.32    536.73 o 
   4   4   4     1537.58     1600.69    486.30 o 
   5   4   4     1894.35     1581.98    465.76 o 
   6   4   4       65.00      204.17    418.56 o 
   7   4   4      793.76      965.17    468.56 o 
   8   4   4      975.13     1274.26    481.88 o 
   9   4   4     3433.52     3450.93    475.09 o 
  10   4   4       19.56      -17.20    481.01 o 
  11   4   4     1558.22     1816.94    593.43 o 
  12   4   4     1660.09     1332.50    527.32 o 
  13   4   4      161.47      549.85    607.84 o 
  14   4   4     2477.02     2209.49    592.54 o 
  15   4   4       10.57      394.28    612.92 o 
  16   4   4      645.72     1360.21    662.18 o 
  17   4   4       21.34      402.40    602.88 o 
  18   4   4       64.24      488.00    562.21 o 
  19   4   4       37.24       23.05    608.27 o 
 -22   5   4        0.72       40.51    754.60 o 
 -21   5   4     1091.69      887.40    830.98 o 
 -20   5   4      161.75      595.43    761.97 o 
 -19   5   4      321.57      442.69    749.96 o 
 -18   5   4     2060.55     1867.46    779.06 o 
 -17   5   4       99.99      829.48    592.51 o 
 -16   5   4      592.36      650.92    597.85 o 
 -15   5   4      732.67      855.42    524.92 o 
 -14   5   4     1187.33     1190.74    568.21 o 
 -13   5   4      864.59     1036.35    598.36 o 
 -12   5   4     1211.55     1196.00    562.19 o 
 -11   5   4      428.04      776.55    504.15 o 
 -10   5   4      117.61      170.18    582.23 o 
  -9   5   4     3083.95     3325.33    583.07 o 
  -8   5   4      561.62      950.91    728.97 o 
  -7   5   4      238.26      654.10    791.05 o 
  -6   5   4       95.12      313.57    761.19 o 
  -5   5   4       54.35      425.52    705.57 o 
  -4   5   4      261.70      529.41    652.95 o 
  -3   5   4     3658.58     3506.86    681.39 o 
  -2   5   4      253.33      423.86    641.48 o 
  -1   5   4     2035.22     1822.32    768.08 o 
   0   5   4      190.82      269.03    568.44 o 
   1   5   4     1733.05     1679.43    574.67 o 
   2   5   4     1124.85     1409.95    568.15 o 
   3   5   4     2821.43     2716.55    555.23 o 
   4   5   4       22.67      420.36    575.12 o 
   5   5   4      173.75      501.84    479.88 o 
   6   5   4      740.17      552.15    461.54 o 
   7   5   4      402.05      162.27    519.57 o 
   8   5   4     1472.81     1305.58    504.72 o 
   9   5   4     2021.15     1922.04    579.58 o 
  10   5   4      791.59     1060.77    602.22 o 
  11   5   4        3.49      634.22    648.70 o 
  12   5   4      325.21      687.35    624.55 o 
  13   5   4        7.36      374.25    621.93 o 
  14   5   4      140.00      892.44    613.68 o 
  15   5   4      501.40      744.99    633.74 o 
  16   5   4      215.60       -9.63    683.60 o 
  17   5   4      278.74      535.61    702.02 o 
  18   5   4      282.17      273.77    575.90 o 
 -21   6   4       30.86       37.44    762.53 o 
 -20   6   4       73.07     -266.88    767.04 o 
 -19   6   4        0.68      472.73    750.62 o 
 -18   6   4        4.81     -261.69    587.09 o 
 -17   6   4       52.03      246.20    597.38 o 
 -16   6   4        0.57      367.62    573.13 o 
 -15   6   4     1196.12     1472.58    606.94 o 
 -14   6   4      835.53     1010.15    575.76 o 
 -13   6   4     2819.28     2335.59    704.12 o 
 -12   6   4      487.48      105.87    641.93 o 
 -11   6   4     3577.55     3463.88    640.28 o 
 -10   6   4     2162.67     2384.90    593.10 o 
  -9   6   4      257.98      213.17    702.82 o 
  -8   6   4     1666.36     1973.06    711.71 o 
  -7   6   4       58.79      422.68    692.58 o 
  -6   6   4      767.49     1107.16    776.04 o 
  -5   6   4       25.46      308.59    645.29 o 
  -4   6   4      584.03     1058.02    813.61 o 
  -3   6   4      154.78      299.72    789.53 o 
  -2   6   4        8.96       26.22    658.60 o 
  -1   6   4     2473.97     2111.86    768.28 o 
   0   6   4      872.99     1193.48    611.07 o 
   1   6   4     8377.42     8174.68    616.93 o 
   2   6   4     4702.63     4386.50    604.20 o 
   3   6   4      746.92      494.51    577.21 o 
   4   6   4      730.01      766.43    560.96 o 
   5   6   4      419.59      664.10    614.79 o 
   6   6   4     2164.71     2092.38    541.15 o 
   7   6   4     1700.19     1902.14    657.84 o 
   8   6   4     1570.67     1598.01    533.01 o 
   9   6   4      551.25      667.36    606.78 o 
  10   6   4     1442.03     1745.48    519.07 o 
  11   6   4       63.66      145.09    556.34 o 
  12   6   4      561.15      964.48    702.51 o 
  13   6   4      202.01     -299.68    653.43 o 
  14   6   4      527.78     -155.92    668.04 o 
  15   6   4      621.39      985.73    745.13 o 
  16   6   4      154.42     1035.94    661.48 o 
  17   6   4       73.92      415.26    730.35 o 
 -20   7   4      395.72      668.03    839.33 o 
 -19   7   4      608.53      299.79    649.87 o 
 -18   7   4       29.51      357.33    786.47 o 
 -17   7   4      939.86      925.11    678.90 o 
 -16   7   4        5.28      174.34    872.73 o 
 -15   7   4        4.75      131.51    658.99 o 
 -14   7   4       94.98      598.69    679.25 o 
 -13   7   4      113.91      365.22    645.27 o 
 -12   7   4       62.48      195.68    838.78 o 
 -11   7   4       79.46      179.46    931.02 o 
 -10   7   4       14.40     -214.36    824.30 o 
  -9   7   4      204.82      247.36    944.64 o 
  -8   7   4       43.66      603.41    765.98 o 
  -7   7   4     1464.49     1488.66    739.90 o 
  -6   7   4      780.72      790.19    693.90 o 
  -5   7   4     1479.70     1609.55    661.90 o 
  -4   7   4     2253.16     2278.96    734.17 o 
  -3   7   4      795.49     1174.93    830.82 o 
  -2   7   4      600.14      463.49    792.17 o 
  -1   7   4      688.47      899.39    734.60 o 
   0   7   4      762.28     1128.80    659.11 o 
   1   7   4     1891.17     1836.30    756.88 o 
   2   7   4        1.28       92.25    628.49 o 
   3   7   4     1217.14     1344.67    635.10 o 
   4   7   4      333.27      481.44    588.94 o 
   5   7   4       56.71      132.56    598.08 o 
   6   7   4      128.03      328.75    652.32 o 
   7   7   4       25.22      482.13    678.85 o 
   8   7   4      744.87     1308.83    708.18 o 
   9   7   4       62.13      222.69    625.98 o 
  10   7   4      472.74      863.86    857.12 o 
  11   7   4      894.07     1263.95    612.05 o 
  12   7   4      285.31      936.74    697.71 o 
  13   7   4     1435.38     1818.20    776.39 o 
  14   7   4      715.52      404.28    792.78 o 
  15   7   4      591.05      518.54    721.16 o 
  16   7   4      517.70     -243.44   1084.06 o 
 -18   8   4       21.57      685.38    827.90 o 
 -17   8   4       35.64     1492.27   1166.91 o 
 -16   8   4      527.48     1374.45    727.59 o 
 -15   8   4       12.59     1267.01   1032.28 o 
 -14   8   4      600.69     1499.07   1000.27 o 
 -13   8   4     1067.25      -50.68   1021.61 o 
 -12   8   4      265.93      594.83    981.60 o 
 -11   8   4      685.27      304.08    981.60 o 
 -10   8   4     1325.61     1093.63   1138.97 o 
  -9   8   4       26.60     1192.32   1173.65 o 
  -8   8   4      330.56      216.65    822.55 o 
  -7   8   4      174.78      193.92    890.46 o 
  -6   8   4       33.67      -13.33    736.50 o 
  -5   8   4       41.50      307.30    797.95 o 
  -4   8   4       39.80     -168.11    774.39 o 
  -3   8   4       36.14      179.79    844.15 o 
  -2   8   4      998.67     1056.02    835.52 o 
  -1   8   4      484.11      806.97    669.80 o 
   0   8   4      114.99      301.32    679.97 o 
   1   8   4     2276.08     2138.50    639.99 o 
   2   8   4      556.41      768.53    693.85 o 
   3   8   4     2847.29     2404.83    821.41 o 
   4   8   4     3021.29     2815.69    692.04 o 
   5   8   4     1419.88     1262.09    722.29 o 
   6   8   4      856.87      736.87    641.06 o 
   7   8   4     1117.30     1703.50    891.88 o 
   8   8   4      827.77      487.66    734.48 o 
   9   8   4      200.56      788.43    923.11 o 
  10   8   4       51.97     1009.60    941.90 o 
  11   8   4       45.30      211.17    637.95 o 
  12   8   4      315.71      236.99    830.60 o 
  13   8   4       36.16      156.28    948.52 o 
  14   8   4       98.50      116.74   1025.27 o 
 -15   9   4      197.84     -197.39   1093.63 o 
 -14   9   4      203.02      -66.68   1085.63 o 
 -13   9   4      108.51      216.06   1275.01 o 
 -12   9   4       95.33      274.74   1261.67 o 
 -11   9   4       15.91     1082.96   1251.00 o 
 -10   9   4       32.36     1040.28   1205.66 o 
  -9   9   4        5.08     1237.67   1202.99 o 
  -8   9   4        1.25     -141.37   1208.33 o 
  -7   9   4       91.96       46.05    828.72 o 
  -6   9   4       58.41      658.09    792.98 o 
  -5   9   4      221.56      118.80    837.20 o 
  -4   9   4       55.11      178.41    830.44 o 
  -3   9   4      303.36      382.64    746.71 o 
  -2   9   4        0.90      433.14    774.46 o 
  -1   9   4        0.21      -73.87    675.51 o 
   0   9   4      440.39     1087.83    717.34 o 
   1   9   4       35.47      273.31    724.75 o 
   2   9   4      588.44      450.57    773.09 o 
   3   9   4      952.21      916.75    692.38 o 
   4   9   4      490.66      635.45    701.13 o 
   5   9   4      256.15      235.32    831.33 o 
   6   9   4      218.26     -199.70    679.38 o 
   7   9   4      627.80      581.60    837.36 o 
   8   9   4       59.04      258.82    693.27 o 
   9   9   4      169.14      -44.50    706.27 o 
  10   9   4       30.89      565.46    740.02 o 
  11   9   4       88.99     -445.03   1010.09 o 
 -12  10   4      479.33     3232.87   1355.03 o 
 -11  10   4      700.09     1235.00   1331.03 o 
 -10  10   4      519.62     2400.65   1320.36 o 
  -9  10   4      311.34     1144.31   1074.96 o 
  -8  10   4       13.07      362.76   1053.62 o 
  -7  10   4        4.37      376.62    914.99 o 
  -6  10   4       72.37      395.83    853.68 o 
  -5  10   4       23.52      215.57    795.40 o 
  -4  10   4      527.73     1032.51    781.35 o 
  -3  10   4        9.57      176.51    831.12 o 
  -2  10   4       14.57      145.81    930.08 o 
  -1  10   4      146.88      457.57    756.23 o 
   0  10   4      775.05     1275.07    807.52 o 
   1  10   4      341.00      620.51    730.96 o 
   2  10   4      590.52      766.35    807.99 o 
   3  10   4      288.63      373.71    780.42 o 
   4  10   4       33.05      234.26    824.17 o 
   5  10   4        4.72      -74.37    805.50 o 
   6  10   4       10.34       -5.57    835.65 o 
   7  10   4       25.45      653.15    850.18 o 
   8  10   4      193.88       60.80   1024.52 o 
  -6  11   4       30.55     -602.58   1100.42 o 
  -5  11   4      170.68      203.31   1008.49 o 
  -4  11   4       71.20      594.52    952.12 o 
  -3  11   4        9.48     1073.30    909.91 o 
  -2  11   4      319.79      161.07    747.07 o 
  -1  11   4        5.34      147.10    857.38 o 
   0  11   4      571.89     1358.78    822.31 o 
   1  11   4        7.30      123.45    813.72 o 
   2  11   4      527.37      690.99    871.43 o 
 -25   1   5      177.63      554.82   1360.37 o 
 -24   1   5      173.28      861.57   1106.97 o 
 -23   1   5      564.00     1309.34    742.19 o 
 -22   1   5        2.20      851.54    703.50 o 
 -21   1   5     1911.47     1959.24    492.26 o 
 -20   1   5      240.53      911.01    551.71 o 
 -19   1   5      578.52      654.91    486.63 o 
 -18   1   5      818.43      961.10    475.75 o 
 -17   1   5      341.69      571.14    504.91 o 
 -16   1   5     2766.02     2878.26    497.02 o 
 -15   1   5      356.36      670.99    453.75 o 
 -14   1   5     3185.70     3269.35    502.56 o 
 -13   1   5     2003.05     2173.07    438.05 o 
 -12   1   5      309.65      448.75    445.38 o 
 -11   1   5        5.34      184.66    436.65 o 
 -10   1   5      955.60     1323.51    450.00 o 
  -9   1   5     3587.12     3556.14    465.69 o 
  -8   1   5      195.65      291.46    438.64 o 
  -7   1   5    11705.38    11918.88    536.46 o 
  -6   1   5      144.47      286.06    711.34 o 
  -5   1   5       69.23      215.73    697.57 o 
  -4   1   5    23387.27    25662.93   1680.45 o 
  -3   1   5     6574.82     6983.60    855.23 o 
  -2   1   5     3984.69     4183.22    616.66 o 
  -1   1   5     2814.50     2815.06    542.85 o 
   0   1   5     6314.14     6310.11    509.33 o 
   1   1   5     9338.06     9810.87    519.13 o 
   2   1   5     2511.11     2445.43    470.79 o 
   3   1   5      156.58      179.55    405.93 o 
   4   1   5      246.78      304.22    428.13 o 
   5   1   5      548.47      360.95    425.48 o 
   6   1   5     3775.83     4016.94    493.26 o 
   7   1   5     3015.55     3188.68    467.37 o 
   8   1   5       91.73      614.92    490.42 o 
   9   1   5     2716.05     2483.25    532.37 o 
  10   1   5     1808.03     2023.88    416.75 o 
  11   1   5    11227.29    11164.49    624.03 o 
  12   1   5     6421.97     6187.77    468.27 o 
  13   1   5     6981.53     6266.44    574.95 o 
  14   1   5     4813.74     5382.73    490.94 o 
  15   1   5       32.59      465.05    480.73 o 
  16   1   5       49.58      335.01    536.24 o 
  17   1   5       45.15       12.39    510.04 o 
  18   1   5        8.90       79.35    640.25 o 
  19   1   5      164.71      847.14    703.82 o 
  20   1   5        7.63      545.01    606.41 o 
 -25   2   5      188.44      353.22    795.56 o 
 -24   2   5      822.76     1737.57    717.10 o 
 -23   2   5      253.54      955.47    553.09 o 
 -22   2   5      484.19      665.92    686.79 o 
 -21   2   5      347.69      918.28    742.87 o 
 -20   2   5     1509.97     1872.09    495.25 o 
 -19   2   5      945.06      996.30    552.72 o 
 -18   2   5     4176.08     4066.99    534.10 o 
 -17   2   5     3684.80     3510.10    555.28 o 
 -16   2   5     1473.57     1908.54    476.25 o 
 -15   2   5     9813.99     9643.89    504.82 o 
 -14   2   5       12.01     -180.30    446.10 o 
 -13   2   5     3092.99     3030.54    482.86 o 
 -12   2   5    11515.04    11309.57    475.53 o 
 -11   2   5    16376.19    16532.29    532.26 o 
 -10   2   5    23229.37    23478.59    545.27 o 
  -9   2   5    16229.67    16403.03    508.75 o 
  -8   2   5     2823.93     2932.43    500.48 o 
  -7   2   5     2749.22     2818.82    473.69 o 
  -6   2   5       11.79      137.22    808.25 o 
  -5   2   5      802.62      823.30    757.63 o 
  -4   2   5     5892.28     6388.39   1803.15 o 
  -3   2   5     3909.81     4159.08    989.05 o 
  -2   2   5     2664.07     2866.40    613.51 o 
  -1   2   5      654.32      904.04    539.52 o 
   0   2   5      650.00      903.26    449.48 o 
   1   2   5    12774.55    13019.00    518.60 o 
   2   2   5      636.24      621.83    436.63 o 
   3   2   5     4671.10     4303.03    470.81 o 
   4   2   5     3149.27     3562.23    438.66 o 
   5   2   5      760.42      805.85    385.37 o 
   6   2   5       64.10      165.27    423.89 o 
   7   2   5      597.48      737.27    461.86 o 
   8   2   5     6659.56     6512.36    442.24 o 
   9   2   5     1077.05      875.63    503.02 o 
  10   2   5     5664.89     5821.62    565.51 o 
  11   2   5        1.49      719.87    556.58 o 
  12   2   5        3.13      146.55    516.88 o 
  13   2   5     1187.31     1457.99    480.05 o 
  14   2   5     4363.11     4570.60    503.22 o 
  15   2   5     3642.49     3733.63    558.63 o 
  16   2   5       67.28      293.96    545.06 o 
  17   2   5      482.58      788.28    558.03 o 
  18   2   5      140.60      554.23    608.24 o 
  19   2   5     1465.60     2342.75    711.20 o 
  20   2   5      363.63     -239.68    611.97 o 
 -24   3   5        5.82      953.73    778.99 o 
 -23   3   5       37.89      794.80    702.31 o 
 -22   3   5       51.94      518.61    564.97 o 
 -21   3   5     1958.70     1535.55    801.05 o 
 -20   3   5       36.09     -577.86    749.80 o 
 -19   3   5     5822.79     5642.51    573.46 o 
 -18   3   5        5.20      166.14    575.09 o 
 -17   3   5        0.79      134.94    519.50 o 
 -16   3   5     1426.92     1542.77    491.32 o 
 -15   3   5     2059.84     2269.42    503.41 o 
 -14   3   5     2409.64     2498.21    519.16 o 
 -13   3   5      354.65      686.12    472.24 o 
 -12   3   5     1370.06     1500.07    533.77 o 
 -11   3   5       42.42       37.51    467.78 o 
 -10   3   5       15.32      -42.00    494.13 o 
  -9   3   5      273.36      284.83    510.01 o 
  -8   3   5      192.72      244.15    482.87 o 
  -7   3   5     5818.67     5932.27    829.56 o 
  -6   3   5    12064.68    12227.30    890.91 o 
  -5   3   5      272.18      600.16    962.93 o 
  -4   3   5      715.33      811.83   1291.85 o 
  -3   3   5     3862.15     4141.93    950.85 o 
  -2   3   5     9354.28     9333.22    847.81 o 
  -1   3   5     1982.78     2284.57    541.76 o 
   0   3   5     2205.11     2348.31    525.32 o 
   1   3   5     1914.56     1863.39    458.01 o 
   2   3   5     1538.13     1482.91    438.90 o 
   3   3   5      156.82      276.05    461.11 o 
   4   3   5      787.04      883.08    419.55 o 
   5   3   5     3375.60     3433.80    420.49 o 
   6   3   5     1320.38     1363.12    434.49 o 
   7   3   5    12070.71    11794.00    482.93 o 
   8   3   5      749.59      693.99    454.84 o 
   9   3   5     7491.09     7643.50    461.57 o 
  10   3   5      178.11      332.58    475.92 o 
  11   3   5     5689.74     5720.89    560.35 o 
  12   3   5      296.74      694.32    558.62 o 
  13   3   5     1590.78     1152.61    610.19 o 
  14   3   5      329.34      714.49    623.13 o 
  15   3   5       30.21      368.51    510.20 o 
  16   3   5      698.17      544.80    555.42 o 
  17   3   5       19.18     -163.21    564.38 o 
  18   3   5      120.90       38.87    612.36 o 
  19   3   5      281.65      612.98    575.52 o 
 -23   4   5      522.85      996.69    727.77 o 
 -22   4   5      367.14      841.61    729.34 o 
 -21   4   5     1349.11     1780.81    678.50 o 
 -20   4   5     2259.75     2363.64    566.73 o 
 -19   4   5     1164.45     1322.51    550.30 o 
 -18   4   5     4543.92     4636.07    581.85 o 
 -17   4   5     3891.87     4233.95    577.87 o 
 -16   4   5     2741.89     3030.46    511.11 o 
 -15   4   5     1405.10     1656.40    512.38 o 
 -14   4   5     3108.09     2915.48    503.88 o 
 -13   4   5      139.07      421.74    536.08 o 
 -12   4   5      227.08      408.85    527.51 o 
 -11   4   5       46.22       76.09    534.29 o 
 -10   4   5      812.24     1036.79    497.51 o 
  -9   4   5      497.69      254.38    591.20 o 
  -8   4   5       64.93      138.70    922.92 o 
  -7   4   5       15.02      258.74    741.53 o 
  -6   4   5        9.68      826.89    925.58 o 
  -5   4   5       43.21      317.42    920.25 o 
  -4   4   5      881.51      774.48    671.59 o 
  -3   4   5      809.16      616.51    869.28 o 
  -2   4   5     2249.22     2643.40    797.80 o 
  -1   4   5       19.89      127.61    565.78 o 
   0   4   5     7287.06     7248.09    577.39 o 
   1   4   5      361.65      225.80    546.91 o 
   2   4   5    30567.10    30503.97    689.22 o 
   3   4   5      500.12      621.98    426.49 o 
   4   4   5     7701.80     7841.88    513.25 o 
   5   4   5        3.54      -90.73    495.27 o 
   6   4   5     2034.08     1815.71    469.26 o 
   7   4   5     2841.16     3089.71    485.60 o 
   8   4   5       26.38      558.41    483.94 o 
   9   4   5     3903.92     3972.43    465.92 o 
  10   4   5      536.52      896.86    578.16 o 
  11   4   5     3523.62     3776.62    607.49 o 
  12   4   5      310.21      625.91    600.16 o 
  13   4   5      626.54      780.97    682.97 o 
  14   4   5      258.24      558.37    636.98 o 
  15   4   5      108.21       -2.70    583.25 o 
  16   4   5      673.26     1594.16    565.60 o 
  17   4   5      416.37      669.97    582.44 o 
  18   4   5      579.61     1527.07    601.84 o 
 -23   5   5       15.69      466.08    797.68 o 
 -22   5   5     1403.44     2057.49    743.29 o 
 -21   5   5       97.22      -60.01    727.97 o 
 -20   5   5     3807.16     2903.85    585.97 o 
 -19   5   5       82.69     1106.62    580.87 o 
 -18   5   5     3412.55     3771.88    708.41 o 
 -17   5   5     1497.18     1966.01    557.34 o 
 -16   5   5       10.86      125.12    628.96 o 
 -15   5   5     1214.70     1349.60    545.90 o 
 -14   5   5      261.19      341.90    578.76 o 
 -13   5   5     5394.50     5462.79    585.69 o 
 -12   5   5      278.98      174.49    529.34 o 
 -11   5   5     2425.01     2094.41    660.22 o 
 -10   5   5     2883.45     2509.56    679.66 o 
  -9   5   5      737.88     1240.33    792.21 o 
  -8   5   5     6988.72     6545.77    994.94 o 
  -7   5   5     2935.12     2912.79    810.89 o 
  -6   5   5     6462.98     6417.73    829.56 o 
  -5   5   5     2818.91     2875.14    762.17 o 
  -4   5   5      290.40       -9.13    672.81 o 
  -3   5   5     1770.00     1646.11    665.97 o 
  -2   5   5      998.74      640.30    814.49 o 
  -1   5   5     4970.39     4618.89    567.91 o 
   0   5   5     4135.21     4126.14    591.07 o 
   1   5   5    12766.20    12430.22    621.04 o 
   2   5   5      118.97      439.08    568.26 o 
   3   5   5     7590.09     7228.59    603.62 o 
   4   5   5      895.83      652.40    503.93 o 
   5   5   5     7384.39     7126.69    487.30 o 
   6   5   5     4453.92     4420.69    472.23 o 
   7   5   5      465.83      467.67    469.20 o 
   8   5   5     3539.92     3995.61    590.61 o 
   9   5   5      229.96      876.83    640.53 o 
  10   5   5     3229.01     2734.19    659.18 o 
  11   5   5       19.88     -443.81    665.25 o 
  12   5   5     4109.42     4234.46    689.86 o 
  13   5   5      588.27     1017.34    645.67 o 
  14   5   5     1403.36     2180.59    662.96 o 
  15   5   5      827.35     1155.91    683.28 o 
  16   5   5      114.72       25.05    556.51 o 
  17   5   5      148.86      862.85    632.39 o 
  18   5   5       11.55      577.83    682.98 o 
 -21   6   5     1858.14     1768.20    780.31 o 
 -20   6   5        8.89      327.62    830.52 o 
 -19   6   5     1958.60     2422.60    842.30 o 
 -18   6   5     1979.67     1952.92    638.96 o 
 -17   6   5      946.15     1091.83    829.83 o 
 -16   6   5     3248.74     3209.80    598.08 o 
 -15   6   5     1661.83     1520.75    594.91 o 
 -14   6   5     3788.95     4000.62    663.19 o 
 -13   6   5      491.37      917.92    606.53 o 
 -12   6   5     1688.22     2103.07    661.74 o 
 -11   6   5      951.46     1928.52    866.90 o 
 -10   6   5     3124.61     3422.26    850.90 o 
  -9   6   5      467.83      -69.35   1013.61 o 
  -8   6   5      440.74     -144.04    842.89 o 
  -7   6   5      198.05      312.08    808.22 o 
  -6   6   5      243.95      189.76    822.86 o 
  -5   6   5      906.25      811.41    743.22 o 
  -4   6   5      585.69      440.06    835.89 o 
  -3   6   5      657.02      541.68    759.53 o 
  -2   6   5     1781.64     1760.55    760.19 o 
  -1   6   5       35.89      -56.61    609.17 o 
   0   6   5     4743.34     4141.28    630.94 o 
   1   6   5        4.01      229.04    583.14 o 
   2   6   5     6976.94     6816.71    626.29 o 
   3   6   5      898.59      715.50    604.42 o 
   4   6   5     4850.29     4585.59    627.10 o 
   5   6   5        2.61     -327.09    567.73 o 
   6   6   5     1911.84     1637.22    549.94 o 
   7   6   5     2109.57     2171.56    563.92 o 
   8   6   5      260.41      331.55    603.19 o 
   9   6   5     5351.84     5337.41    531.15 o 
  10   6   5      487.59      453.87    527.97 o 
  11   6   5     1397.65     1281.54    565.86 o 
  12   6   5     1616.30     1319.53    716.39 o 
  13   6   5       15.22      490.17    720.93 o 
  14   6   5     1220.78     2176.37    679.41 o 
  15   6   5      301.67     1174.09    698.74 o 
  16   6   5      560.07      758.94    546.38 o 
 -20   7   5      202.60      719.23    941.33 o 
 -19   7   5       21.96     -142.20    702.80 o 
 -18   7   5      341.11     1231.02   1071.43 o 
 -17   7   5      111.71     -261.99    728.95 o 
 -16   7   5       63.47      756.07   1066.53 o 
 -15   7   5      378.71     1086.79    810.69 o 
 -14   7   5      470.45      749.54    946.92 o 
 -13   7   5      444.13      960.26    968.26 o 
 -12   7   5     1573.21     1154.98   1130.97 o 
 -11   7   5     2502.44     2870.11    920.25 o 
 -10   7   5     1220.30     1261.67   1098.96 o 
  -9   7   5        7.39      640.17    906.91 o 
  -8   7   5        6.12      893.57    872.24 o 
  -7   7   5        7.52       88.02   1053.62 o 
  -6   7   5       42.44      169.60    817.50 o 
  -5   7   5      117.21      263.34    672.23 o 
  -4   7   5      250.70       44.03    826.67 o 
  -3   7   5      237.20      397.98    715.68 o 
  -2   7   5        4.93      125.02    774.35 o 
  -1   7   5       35.04      580.45    630.79 o 
   0   7   5      214.22      465.16    747.33 o 
   1   7   5       48.39      453.34    620.15 o 
   2   7   5       62.45      657.77    629.12 o 
   3   7   5     6292.49     6310.29    659.71 o 
   4   7   5     1793.72     1560.28    656.27 o 
   5   7   5     1812.73     2077.58    661.18 o 
   6   7   5     2422.19     2554.88    695.64 o 
   7   7   5      410.99      559.58    675.28 o 
   8   7   5     1684.44     2060.31    839.27 o 
   9   7   5      710.06      673.56    631.96 o 
  10   7   5       66.34     1202.79    846.71 o 
  11   7   5      636.88      186.76    667.99 o 
  12   7   5       41.91      340.05    713.61 o 
  13   7   5      235.96      435.03    699.84 o 
  14   7   5      238.82      273.30    714.83 o 
  15   7   5        0.05      422.82    639.39 o 
 -18   8   5      558.63     1443.06   1104.30 o 
 -17   8   5      609.20     1731.13   1098.96 o 
 -16   8   5       99.88      176.05   1058.95 o 
 -15   8   5      828.16      688.19   1032.28 o 
 -14   8   5       36.22     -157.38   1018.94 o 
 -13   8   5     1460.53     2486.00   1002.94 o 
 -12   8   5      255.10      210.72    973.60 o 
 -11   8   5     1945.96     2056.55   1202.99 o 
 -10   8   5       51.48     1197.66   1184.32 o 
  -9   8   5      436.31     -509.47    917.58 o 
  -8   8   5       92.72     -197.39   1141.64 o 
  -7   8   5        3.02       -0.85    828.03 o 
  -6   8   5      546.62      948.04    858.72 o 
  -5   8   5      129.86      693.37    793.13 o 
  -4   8   5     1198.36     1351.76    880.53 o 
  -3   8   5       11.35      269.90    846.48 o 
  -2   8   5      603.86      996.58    664.36 o 
  -1   8   5      873.70     1076.29    692.46 o 
   0   8   5        8.59      512.27    651.97 o 
   1   8   5     6032.09     5687.39    709.08 o 
   2   8   5      254.06     1252.11    803.48 o 
   3   8   5      969.27      635.09    709.48 o 
   4   8   5      224.33      936.85    682.37 o 
   5   8   5      564.86      902.56    715.65 o 
   6   8   5      440.82      187.98    706.97 o 
   7   8   5       91.00      835.52    856.15 o 
   8   8   5      353.30      397.61    665.65 o 
   9   8   5       17.93      -19.15    941.59 o 
  10   8   5      478.84      409.39    887.35 o 
  11   8   5       54.21      756.03    851.58 o 
  12   8   5     1005.31     1496.10    883.11 o 
  13   8   5      726.72      940.55    843.87 o 
 -16   9   5      476.31      885.57   1368.37 o 
 -15   9   5       44.86     1138.97   1325.69 o 
 -14   9   5      348.44      162.71   1301.68 o 
 -13   9   5      759.03     -677.52   1288.35 o 
 -12   9   5      215.44     -858.90   1272.34 o 
 -11   9   5      457.00     -224.06   1240.33 o 
 -10   9   5       85.76       61.35   1232.33 o 
  -9   9   5      560.21      616.17   1200.32 o 
  -8   9   5      152.99     -157.38   1000.27 o 
  -7   9   5     1165.11      952.26    981.60 o 
  -6   9   5      178.87      173.92    926.79 o 
  -5   9   5     1252.35     1554.49    766.62 o 
  -4   9   5      127.60      714.43    818.10 o 
  -3   9   5      587.47     1166.00    829.53 o 
  -2   9   5     1014.37     1511.57    744.79 o 
  -1   9   5      373.08      536.76    710.27 o 
   0   9   5     1833.74     2263.07    730.43 o 
   1   9   5      310.02      418.93    699.14 o 
   2   9   5     1125.89     1446.84    687.54 o 
   3   9   5       20.61      460.74    763.32 o 
   4   9   5      402.72      313.82    872.21 o 
   5   9   5      733.77      792.51    889.65 o 
   6   9   5       42.72      475.50    953.87 o 
   7   9   5      614.28      459.48   1065.62 o 
   8   9   5      168.28      455.78    732.89 o 
   9   9   5      499.37      791.39    705.00 o 
  10   9   5        8.03      195.62    752.37 o 
  11   9   5      499.54      691.17    976.99 o 
 -12  10   5        3.16      794.88   1347.03 o 
 -11  10   5      179.19      -45.35   1082.96 o 
 -10  10   5        0.84     -333.42   1048.28 o 
  -9  10   5      629.52      693.52   1080.29 o 
  -8  10   5        3.99     -514.81   1040.28 o 
  -7  10   5        1.75      136.04   1034.95 o 
  -6  10   5      111.65     -114.38    891.69 o 
  -5  10   5      161.13      720.84    930.27 o 
  -4  10   5      169.60      670.85    905.87 o 
  -3  10   5       78.94      111.40    858.01 o 
  -2  10   5       13.05      356.62    989.41 o 
  -1  10   5      434.29      759.53    752.86 o 
   0  10   5      179.48      376.07    771.36 o 
   1  10   5      693.04     1509.27    772.52 o 
   2  10   5        2.74      -65.86    765.31 o 
   3  10   5      967.75     1049.85    773.52 o 
   4  10   5      279.24      599.88    787.94 o 
   5  10   5      387.86      384.54    841.79 o 
   6  10   5      427.96      323.99    810.98 o 
   7  10   5       23.80     -192.48   1019.85 o 
  -5  11   5        9.76      266.01   1045.91 o 
  -4  11   5       13.46        8.31    963.19 o 
  -3  11   5       15.24      242.06    763.90 o 
  -2  11   5       15.14     -255.71    735.74 o 
  -1  11   5      237.24     1236.24    860.93 o 
   0  11   5      118.29      950.03    854.45 o 
 -24   0   6      610.93      945.59    754.45 o 
 -23   0   6       10.58     -279.06    713.88 o 
 -22   0   6      414.44      424.11   1248.34 o 
 -21   0   6     1324.06     1503.92    763.13 o 
 -20   0   6      104.54     -183.00    824.60 o 
 -19   0   6       53.01      557.91    805.32 o 
 -18   0   6     6186.09     6235.11    792.91 o 
 -17   0   6    17090.50    16585.40    936.25 o 
 -16   0   6     4067.85     4107.86    747.76 o 
 -15   0   6    20739.01    21097.81    695.97 o 
 -14   0   6      961.71      657.33    623.58 o 
 -13   0   6    22119.59    21667.29   1219.00 o 
 -12   0   6    16542.41    16649.65    696.07 o 
 -11   0   6    25573.88    26011.76    741.71 o 
 -10   0   6    23631.13    23921.43    729.56 o 
  -9   0   6       45.03      417.97    669.57 o 
  -8   0   6      804.36      884.66    610.66 o 
  -7   0   6      154.19      392.11    978.93 o 
  -6   0   6    26906.06    26257.75   1285.68 o 
  -4   0   6    20111.11    21707.19   1320.36 o 
  -3   0   6     4491.04     4254.26    800.58 o 
  -2   0   6   125297.90   125917.73   1502.26 o 
  -1   0   6    33465.89    34356.82    950.00 o 
   0   0   6    23566.94    23425.04    872.34 o 
   1   0   6    19877.51    19763.35    741.22 o 
   2   0   6     1396.08     1918.57    628.98 o 
   3   0   6      838.84     1514.63    608.63 o 
   4   0   6     2847.53     2817.57    609.71 o 
   5   0   6     9483.83     9205.62    596.96 o 
   6   0   6     5273.82     5219.68    634.98 o 
   7   0   6    12213.61    11801.39    664.52 o 
   8   0   6       38.54      849.43    620.32 o 
   9   0   6     7839.59     7833.19    657.95 o 
  10   0   6      464.66      344.37    658.84 o 
  11   0   6      159.45      268.47    740.20 o 
  12   0   6      761.98     1154.18    631.44 o 
  13   0   6     4490.80     4321.17    914.91 o 
  14   0   6     2376.72     1782.11    739.24 o 
  15   0   6     2905.79     3325.84    837.28 o 
  16   0   6      256.23      436.47    704.15 o 
  17   0   6      280.95      384.83    735.56 o 
  18   0   6     1072.30     1947.13    919.31 o 
  19   0   6     4195.62     4253.58    785.57 o 
 -25   1   6      143.21      627.50    918.91 o 
 -23   1   6       12.90      200.40    540.00 o 
 -22   1   6      320.15     1768.48   1248.34 o 
 -21   1   6     3722.83     4141.54    570.29 o 
 -20   1   6     5800.42     5437.34    533.44 o 
 -19   1   6    10273.69     9723.78    529.35 o 
 -18   1   6     1899.51     1775.69    494.53 o 
 -17   1   6     2683.31     3207.27    485.26 o 
 -16   1   6     1385.26     1331.25    463.57 o 
 -15   1   6     1545.48     1621.48    478.72 o 
 -14   1   6     4019.33     3939.33    475.24 o 
 -13   1   6      679.75     1084.90    435.26 o 
 -12   1   6     5827.88     5717.75    446.46 o 
 -11   1   6      481.36      665.30    419.50 o 
 -10   1   6     2903.83     2952.09    453.38 o 
  -9   1   6      221.01      465.59    462.13 o 
  -8   1   6       14.17       59.80    447.51 o 
  -7   1   6    45644.32    44407.18   1093.63 o 
  -6   1   6     5520.13     5158.16    675.77 o 
  -5   1   6    21692.10    24041.15   1528.41 o 
  -4   1   6    32729.97    34003.84   1675.12 o 
  -3   1   6    19162.17    19949.09    719.07 o 
  -2   1   6     9386.41     9695.91    566.48 o 
  -1   1   6     5147.81     5471.15    492.56 o 
   0   1   6     5952.47     6107.03    531.58 o 
   1   1   6    19328.51    19883.10    527.95 o 
   2   1   6      758.08     1038.71    432.03 o 
   3   1   6      729.93     1111.22    436.02 o 
   4   1   6    17518.33    17857.81    515.40 o 
   5   1   6    11390.44    11328.98    453.02 o 
   6   1   6    14072.59    13791.46    485.39 o 
   7   1   6     7719.83     7465.65    548.76 o 
   8   1   6     1481.29     1708.93    568.69 o 
   9   1   6    10658.77    10544.94    602.89 o 
  10   1   6       45.22      352.05    435.95 o 
  11   1   6     9467.93     9518.89    495.77 o 
  12   1   6     1659.62     1538.58    549.04 o 
  13   1   6     6914.05     6752.65    469.04 o 
  14   1   6      155.99      441.41    474.14 o 
  15   1   6     1692.37     2361.16    607.02 o 
  16   1   6       82.56      665.75    546.87 o 
  17   1   6      337.23      694.35    515.95 o 
  18   1   6       10.05      622.06    578.20 o 
  19   1   6      102.96     -301.64    547.69 o 
 -25   2   6       81.06      584.40    723.47 o 
 -24   2   6      104.79      518.81    707.94 o 
 -23   2   6       91.81      211.98    579.34 o 
 -22   2   6        8.94      969.20    724.76 o 
 -21   2   6      122.67      147.57    633.85 o 
 -20   2   6      197.92      590.23    525.28 o 
 -19   2   6      958.22     1029.22    500.86 o 
 -18   2   6     5952.11     5690.81    512.83 o 
 -17   2   6     5866.73     6057.17    531.09 o 
 -16   2   6     1289.16     1148.89    489.42 o 
 -15   2   6     5805.17     5781.08    487.36 o 
 -14   2   6     1172.83     1137.40    466.90 o 
 -13   2   6     2376.35     2229.98    466.52 o 
 -12   2   6     2510.37     2407.80    458.20 o 
 -11   2   6     3359.57     3791.70    453.97 o 
 -10   2   6     4523.24     4171.08    450.08 o 
  -9   2   6     2936.57     3150.88    459.08 o 
  -8   2   6      148.50      366.36    746.01 o 
  -7   2   6     1181.02     1561.68    789.51 o 
  -6   2   6     1106.30     1022.98    705.43 o 
  -5   2   6     2391.68     2712.73   1557.75 o 
  -4   2   6     2244.09     2214.15    913.82 o 
  -3   2   6       55.77      200.34    786.49 o 
  -2   2   6     3095.62     3234.94    627.47 o 
  -1   2   6    12529.31    12378.15    557.26 o 
   0   2   6      247.51      149.62    487.76 o 
   1   2   6     2615.89     2758.73    428.37 o 
   2   2   6     6704.97     6534.74    423.71 o 
   3   2   6     2996.38     2692.73    416.63 o 
   4   2   6    20662.20    20909.42    497.71 o 
   5   2   6     3196.63     3435.95    434.19 o 
   6   2   6     9440.58     9446.24    439.34 o 
   7   2   6      216.83      608.30    528.86 o 
   8   2   6     1306.08     1159.99    451.08 o 
   9   2   6      183.80      490.94    502.47 o 
  10   2   6      903.17     1485.12    516.68 o 
  11   2   6      217.28      -39.51    569.42 o 
  12   2   6       34.38      705.44    490.01 o 
  13   2   6     1466.46     1722.83    566.84 o 
  14   2   6      718.42      567.52    500.75 o 
  15   2   6      422.11      750.61    758.84 o 
  16   2   6       66.69      790.91    548.70 o 
  17   2   6      232.24      374.17    510.98 o 
  18   2   6     1487.86     1790.67    588.36 o 
  19   2   6      782.08      676.69    556.97 o 
 -25   3   6       14.61      523.99    750.28 o 
 -24   3   6      867.02     1257.07    715.48 o 
 -23   3   6       83.15      459.46    584.24 o 
 -22   3   6     1546.32     1494.92    570.28 o 
 -21   3   6      120.40      701.68    661.96 o 
 -20   3   6     6045.36     6313.30    648.65 o 
 -19   3   6      759.45      517.69    559.26 o 
 -18   3   6     7877.30     8056.01    565.06 o 
 -17   3   6      658.17      657.78    497.82 o 
 -16   3   6      761.89      888.69    510.96 o 
 -15   3   6      592.48      468.43    507.87 o 
 -14   3   6     1182.88     1624.71    493.83 o 
 -13   3   6     4879.86     4430.38    487.67 o 
 -12   3   6       12.08     -170.46    529.87 o 
 -11   3   6     1534.99     1383.27    502.33 o 
 -10   3   6      130.91      177.10    480.51 o 
  -9   3   6     2220.49     2773.45    538.45 o 
  -8   3   6     7191.38     7502.76    781.85 o 
  -7   3   6     2434.72     2656.72    960.26 o 
  -6   3   6    13358.85    12840.80    890.91 o 
  -4   3   6      602.86      501.30   1020.19 o 
  -3   3   6      216.04      208.53    800.18 o 
  -2   3   6     9834.22    10096.11    654.30 o 
  -1   3   6     7161.37     7498.41    609.18 o 
   0   3   6    12710.89    12856.83    610.86 o 
   1   3   6    13159.93    13450.60    461.02 o 
   2   3   6        3.91      135.56    463.72 o 
   3   3   6     3210.16     2977.62    407.13 o 
   4   3   6       69.58      110.90    406.17 o 
   5   3   6     9026.77     9312.71    525.92 o 
   6   3   6     1183.54     1201.11    469.96 o 
   7   3   6      460.96      292.16    443.87 o 
   8   3   6     3032.05     2579.79    468.85 o 
   9   3   6      375.68      494.30    571.94 o 
  10   3   6     4341.32     4252.89    549.02 o 
  11   3   6      272.44      630.16    550.94 o 
  12   3   6     8199.60     8235.53    744.07 o 
  13   3   6     2628.38     2660.78    503.19 o 
  14   3   6     4139.58     4298.57    541.48 o 
  15   3   6      570.88      575.86    520.48 o 
  16   3   6      208.18       89.10    591.10 o 
  17   3   6        4.81     -393.06    599.01 o 
  18   3   6      290.78      450.64    599.41 o 
  19   3   6       22.42      270.79    656.33 o 
 -24   4   6      386.73      642.00    793.34 o 
 -23   4   6     1286.59     1216.97    797.22 o 
 -22   4   6       80.58      119.61    779.42 o 
 -21   4   6      463.36      889.88    609.75 o 
 -20   4   6       38.68      177.25    580.01 o 
 -19   4   6      659.37      202.12    572.57 o 
 -18   4   6     1099.03     1561.55    550.28 o 
 -17   4   6      921.17      324.35    549.50 o 
 -16   4   6      518.66      377.91    518.99 o 
 -15   4   6       73.66      252.12    553.86 o 
 -14   4   6     4812.35     4545.58    521.09 o 
 -13   4   6      229.97      451.73    501.17 o 
 -12   4   6     6702.71     6539.16    554.43 o 
 -11   4   6     6072.01     6135.60    531.29 o 
 -10   4   6     6152.72     6116.98    551.53 o 
  -9   4   6     7748.56     7450.01    832.22 o 
  -8   4   6      473.24      586.83    765.54 o 
  -7   4   6      125.18     -205.39    776.21 o 
  -6   4   6     1244.63     1672.45    938.92 o 
  -5   4   6     2373.00     2475.33    752.20 o 
  -4   4   6     1902.24     2328.51    959.06 o 
  -3   4   6     2299.98     2163.46    872.15 o 
  -2   4   6     1584.29     1562.41    595.81 o 
  -1   4   6       12.57      260.49    569.31 o 
   0   4   6      848.14      756.74    553.63 o 
   1   4   6      188.97      334.77    557.33 o 
   2   4   6    11319.38    11157.71    496.23 o 
   3   4   6      807.16      956.68    459.54 o 
   4   4   6     6315.47     6374.02    461.29 o 
   5   4   6      408.15      255.00    495.01 o 
   6   4   6     1450.68     1545.62    439.33 o 
   7   4   6     2889.75     2670.19    450.03 o 
   8   4   6     4987.45     4599.42    543.02 o 
   9   4   6     4214.31     3694.07    503.64 o 
  10   4   6     2693.56     2906.62    650.28 o 
  11   4   6     1253.01     1364.03    595.76 o 
  12   4   6      144.56     -108.04    619.73 o 
  13   4   6       20.79      176.70    633.78 o 
  14   4   6     1553.93     1236.09    576.50 o 
  15   4   6       99.09      -12.09    532.26 o 
  16   4   6      785.49      932.27    556.91 o 
  17   4   6      113.78     -296.71    563.76 o 
  18   4   6      423.97      497.67    606.32 o 
 -23   5   6       68.81      178.77    864.50 o 
 -22   5   6      658.06     1536.81    665.77 o 
 -21   5   6       67.98      271.75    647.79 o 
 -20   5   6      823.06      584.79    638.50 o 
 -19   5   6        8.31     -110.32    713.07 o 
 -18   5   6      513.67      850.50    558.53 o 
 -17   5   6      433.49      671.09    591.60 o 
 -16   5   6        2.66       25.42    596.45 o 
 -15   5   6      302.44      -99.59    556.01 o 
 -14   5   6      135.08      307.95    539.52 o 
 -13   5   6      755.72      782.63    637.46 o 
 -12   5   6       33.08      -91.21    572.01 o 
 -11   5   6      757.62     1213.66   1005.60 o 
 -10   5   6      372.69      322.75    994.94 o 
  -9   5   6      977.02      954.92    786.88 o 
  -8   5   6      299.54      376.10    970.93 o 
  -7   5   6     3012.54     2952.80    997.60 o 
  -6   5   6        3.93      -93.36    805.55 o 
  -5   5   6      819.87      818.50    710.42 o 
  -4   5   6      155.57      130.04    672.46 o 
  -3   5   6      924.81     1043.25    887.30 o 
  -2   5   6     1210.12     1417.93    564.77 o 
  -1   5   6      787.27      802.56    568.33 o 
   0   5   6     1190.29     1498.83    593.70 o 
   1   5   6       12.91      313.82    569.17 o 
   2   5   6      104.03      381.30    569.22 o 
   3   5   6     4420.71     4401.67    567.47 o 
   4   5   6     1527.08     1890.83    523.08 o 
   5   5   6       15.39      234.48    445.85 o 
   6   5   6     2404.97     2654.45    502.84 o 
   7   5   6      994.98     1032.87    504.86 o 
   8   5   6     1032.92     1452.40    638.09 o 
   9   5   6      229.02      498.57    637.28 o 
  10   5   6      170.70      233.73    660.72 o 
  11   5   6      276.57      509.28    627.42 o 
  12   5   6      383.29      317.50    692.25 o 
  13   5   6       34.66      176.27    709.81 o 
  14   5   6      280.15      698.45    724.90 o 
  15   5   6      556.79     1702.16    648.25 o 
  16   5   6        0.95       52.78    618.91 o 
  17   5   6        1.27      223.65    612.92 o 
 -22   6   6       33.98      562.30    811.30 o 
 -21   6   6      268.81      524.42    638.77 o 
 -20   6   6       98.07     1072.41    618.75 o 
 -19   6   6       72.02      623.51    775.02 o 
 -18   6   6      145.41      116.61    603.72 o 
 -17   6   6       22.91     -150.16    863.72 o 
 -16   6   6      254.49      670.33    637.49 o 
 -15   6   6       35.70       64.68    687.70 o 
 -14   6   6      357.69      638.35    749.65 o 
 -13   6   6     1172.90     1984.54    893.57 o 
 -12   6   6      914.95     3670.32   1090.96 o 
 -11   6   6      216.84      341.43   1037.61 o 
 -10   6   6      565.50     1733.80   1061.62 o 
  -9   6   6      470.81      613.50   1010.94 o 
  -8   6   6        4.13     1061.62   1000.27 o 
  -7   6   6        4.36       42.68    824.22 o 
  -6   6   6        5.31     -464.13    821.55 o 
  -5   6   6        3.67      289.84    878.37 o 
  -4   6   6      639.66      541.25    802.36 o 
  -3   6   6       91.07      410.11    786.23 o 
  -2   6   6        3.43      389.13    645.34 o 
  -1   6   6      163.06      223.57    616.89 o 
   0   6   6       43.94      141.17    548.14 o 
   1   6   6     2944.58     2562.19    561.08 o 
   2   6   6      784.46      157.07    564.35 o 
   3   6   6     4032.61     3698.15    624.58 o 
   4   6   6      103.80       37.99    572.35 o 
   5   6   6      816.19      836.81    587.20 o 
   6   6   6      699.34      813.58    642.83 o 
   7   6   6      270.98      394.49    655.52 o 
   8   6   6       33.33      520.29    667.00 o 
   9   6   6       73.52      551.85    620.99 o 
  10   6   6      245.57      369.17    630.70 o 
  11   6   6      415.98     1118.52    650.50 o 
  12   6   6      570.89     1190.28    667.19 o 
  13   6   6       45.22      -83.26    678.40 o 
  14   6   6       10.43      576.84    611.40 o 
  15   6   6      253.30      578.12    665.29 o 
  16   6   6      227.57      233.62    644.89 o 
 -20   7   6      843.38     1221.96    853.95 o 
 -19   7   6      907.45     1231.57    709.80 o 
 -18   7   6      358.88      662.95    697.31 o 
 -17   7   6     1144.76     1239.29    696.40 o 
 -16   7   6      620.96      666.85    997.60 o 
 -15   7   6      561.72      906.91   1200.32 o 
 -14   7   6      307.88      432.12    936.25 o 
 -13   7   6       44.96     -128.03    928.25 o 
 -12   7   6     1183.08     1034.95   1122.97 o 
 -11   7   6       86.46      818.89    885.57 o 
 -10   7   6        0.46      168.05    896.24 o 
  -9   7   6      189.71      802.88   1090.96 o 
  -8   7   6     1962.00     1261.67   1066.95 o 
  -7   7   6     1560.16      810.89   1074.96 o 
  -6   7   6      624.01     1371.21    861.25 o 
  -5   7   6     2802.24     2775.01    693.61 o 
  -4   7   6      845.93      819.50    856.88 o 
  -3   7   6     3508.98     3456.07    744.02 o 
  -2   7   6     1342.23     1190.72    643.18 o 
  -1   7   6     1795.73     1600.87    730.43 o 
   0   7   6     8148.64     7789.10    691.68 o 
   1   7   6     2616.06     2266.46    639.19 o 
   2   7   6    12297.73    11548.99    685.71 o 
   3   7   6     2278.38     2289.88    655.28 o 
   4   7   6      862.69     1288.62    654.10 o 
   5   7   6      847.48     1014.63    563.73 o 
   6   7   6      643.23      956.29    772.62 o 
   7   7   6       54.24      -64.22    631.83 o 
   8   7   6      130.61      887.55    836.42 o 
   9   7   6      439.67      917.62    678.90 o 
  10   7   6      127.22     1176.28    870.19 o 
  11   7   6      584.99      847.64    730.87 o 
  12   7   6      513.01      434.71    741.22 o 
  13   7   6      706.07     1019.52    677.22 o 
  14   7   6     1778.26     1865.53    639.44 o 
 -18   8   6       38.42     -848.23   1336.36 o 
 -17   8   6        4.84      690.85   1317.69 o 
 -16   8   6      397.79      682.85   1275.01 o 
 -15   8   6      359.88      693.52   1259.01 o 
 -14   8   6     1296.49      544.15   1259.01 o 
 -13   8   6       73.54       40.01    968.26 o 
 -12   8   6      679.06      773.54   1008.27 o 
 -11   8   6       51.58      338.76   1186.99 o 
 -10   8   6      790.26      666.85   1170.98 o 
  -9   8   6      700.83      960.26    920.25 o 
  -8   8   6       44.87      138.70    906.91 o 
  -7   8   6      364.92     -138.70   1130.97 o 
  -6   8   6      423.48      387.44    890.97 o 
  -5   8   6      736.16      594.28    738.01 o 
  -4   8   6       18.69     -117.16    766.75 o 
  -3   8   6      414.76      477.61    858.77 o 
  -2   8   6       47.48      202.42    681.54 o 
  -1   8   6       73.61       86.09    678.64 o 
   0   8   6      716.47      978.53    658.22 o 
   1   8   6      443.35      110.32    669.45 o 
   2   8   6      565.09     1028.51    674.31 o 
   3   8   6     1867.41     2128.60    719.17 o 
   4   8   6       11.92      129.61    678.00 o 
   5   8   6       97.10      358.89    697.02 o 
   6   8   6      499.20      497.86    622.21 o 
   7   8   6       34.14      715.66    665.11 o 
   8   8   6      151.89      757.69    696.86 o 
   9   8   6       13.43     -493.44    887.77 o 
  10   8   6       12.12      312.65    905.19 o 
  11   8   6       39.50     -356.86    922.29 o 
  12   8   6      178.41      -16.56    782.08 o 
 -16   9   6       18.53      250.73   1106.97 o 
 -15   9   6        1.28    -1528.41   1101.63 o 
 -14   9   6        0.71     -416.11   1032.28 o 
 -13   9   6        0.42      824.22   1029.61 o 
 -12   9   6       23.33     -522.81   1024.28 o 
 -11   9   6        3.53     1202.99   1235.00 o 
 -10   9   6      148.97     1109.63   1221.66 o 
  -9   9   6        1.74      997.60   1213.66 o 
  -8   9   6      144.02      576.16    965.59 o 
  -7   9   6        1.42      125.37   1197.66 o 
  -6   9   6      225.19      487.62    963.57 o 
  -5   9   6       15.61      295.07    870.28 o 
  -4   9   6        0.14      730.56    827.86 o 
  -3   9   6       26.37      439.62    750.96 o 
  -2   9   6      187.55      292.24    720.92 o 
  -1   9   6       72.53       78.65    665.77 o 
   0   9   6       67.19      233.40    697.15 o 
   1   9   6      622.52      905.01    725.16 o 
   2   9   6       44.94      120.74    708.89 o 
   3   9   6       21.91      367.36    922.03 o 
   4   9   6       73.22      522.50    938.43 o 
   5   9   6      619.21      189.92    969.82 o 
   6   9   6      138.86     1420.53    920.29 o 
   7   9   6     1371.94     1315.59    702.39 o 
   8   9   6        6.35     -223.57    701.13 o 
   9   9   6      429.81      817.33    690.05 o 
  10   9   6       20.25      473.41    884.40 o 
 -12  10   6       17.55      981.60   1088.29 o 
 -11  10   6      565.48      453.46   1090.96 o 
 -10  10   6       53.77     -704.19   1066.95 o 
  -9  10   6      183.46     1597.76   1082.96 o 
  -8  10   6      533.74      442.79   1058.95 o 
  -7  10   6        3.71      861.57   1040.28 o 
  -6  10   6      534.24      847.84    939.34 o 
  -5  10   6        9.41      422.77    937.67 o 
  -4  10   6       91.46      162.00    905.45 o 
  -3  10   6       35.88       -8.65    783.47 o 
  -2  10   6      146.67      803.86    787.48 o 
  -1  10   6      102.22      489.27    763.30 o 
   0  10   6        0.12      109.31    811.26 o 
   1  10   6      845.45     1502.68    743.80 o 
   2  10   6        1.73     -126.85    985.49 o 
   3  10   6     1009.83     1417.67    752.93 o 
   4  10   6      150.03      325.35    783.37 o 
   5  10   6      163.72      942.57    798.40 o 
   6  10   6       94.01     -113.04   1035.94 o 
  -5  11   6      130.81      556.01   1075.07 o 
  -4  11   6       84.57      248.62    975.26 o 
  -3  11   6      178.42      640.40    761.78 o 
  -2  11   6      114.39      937.00    817.06 o 
  -1  11   6      368.29      351.42    816.95 o 
 -25   1   7      255.33      589.58    625.59 o 
 -24   1   7       54.19      933.59   1050.95 o 
 -23   1   7        1.74      117.81    622.11 o 
 -22   1   7      741.72      894.84    782.46 o 
 -21   1   7       28.90      306.04    600.61 o 
 -20   1   7        1.62      236.50    541.64 o 
 -19   1   7      441.14      514.83    501.79 o 
 -18   1   7      570.78     1138.72    508.66 o 
 -17   1   7     4746.72     4285.96    480.80 o 
 -16   1   7     1654.81     1755.10    484.46 o 
 -15   1   7     2808.18     2552.77    455.16 o 
 -14   1   7     1125.00     1290.43    444.06 o 
 -13   1   7       83.35      111.05    456.92 o 
 -12   1   7       93.72      146.37    446.41 o 
 -11   1   7     1255.00     1205.93    446.83 o 
 -10   1   7     4669.32     4562.35    461.58 o 
  -9   1   7     1115.86     1594.37    611.43 o 
  -8   1   7       41.07     -197.28    729.40 o 
  -7   1   7     1958.49     2073.89    694.09 o 
  -5   1   7      354.27      736.20   1128.30 o 
  -4   1   7    13587.30    13887.02    682.68 o 
  -3   1   7     3136.76     3411.03    536.68 o 
  -2   1   7      657.56      877.86    495.01 o 
  -1   1   7      820.67      866.41    439.02 o 
   0   1   7      654.27      452.05    429.95 o 
   1   1   7    18816.30    18681.76    501.54 o 
   2   1   7      204.22      271.53    460.95 o 
   3   1   7     5867.00     5500.35    430.87 o 
   4   1   7     1045.39     1060.02    392.69 o 
   5   1   7      621.56     1233.47    453.47 o 
   6   1   7     6613.57     6396.56    417.46 o 
   7   1   7      772.52      979.90    492.44 o 
   8   1   7        0.61       72.31    536.31 o 
   9   1   7     1048.38      934.07    481.97 o 
  10   1   7      710.86      736.78    466.43 o 
  11   1   7      375.89      642.35    435.27 o 
  12   1   7     3137.85     2750.18    460.63 o 
  13   1   7     5430.00     4829.26    619.37 o 
  14   1   7     1796.75     1502.57    598.01 o 
  15   1   7     1881.71     1448.53    520.26 o 
  16   1   7       23.98     -246.24    621.69 o 
  17   1   7      277.96      591.28    541.63 o 
  18   1   7        8.69      576.21    714.75 o 
  19   1   7      160.87     1083.86    562.29 o 
 -25   2   7     1780.96     2029.79    681.90 o 
 -24   2   7      449.66     -219.88    664.80 o 
 -23   2   7     1244.60     1318.26    572.03 o 
 -22   2   7      145.73      815.89    707.27 o 
 -21   2   7      120.84      898.14    689.26 o 
 -20   2   7       16.89      -21.62    587.58 o 
 -19   2   7      125.46      652.05    529.66 o 
 -18   2   7     1151.79      998.56    525.77 o 
 -17   2   7      207.04      -89.03    505.49 o 
 -16   2   7      733.24     1046.92    464.73 o 
 -15   2   7     2187.72     1873.61    464.66 o 
 -14   2   7        9.53       62.10    462.68 o 
 -13   2   7    14655.95    14370.78    501.02 o 
 -12   2   7     4949.32     5385.35    496.54 o 
 -11   2   7    14567.92    14507.87    534.56 o 
 -10   2   7    20333.30    20614.21    592.39 o 
  -9   2   7    11443.59    11195.94    716.78 o 
  -8   2   7      546.02      473.30    760.83 o 
  -7   2   7     4704.82     4030.24    710.77 o 
  -6   2   7     1177.61     1243.00   1253.67 o 
  -5   2   7     6225.34     6628.46   1344.36 o 
  -4   2   7     4509.52     4570.31    837.41 o 
  -3   2   7     4604.85     4768.41    554.72 o 
  -2   2   7      162.26      -16.30    527.06 o 
  -1   2   7     3549.49     3760.56    460.62 o 
   0   2   7      743.50     1245.61    434.53 o 
   1   2   7    17645.57    18013.93    489.82 o 
   2   2   7     3065.69     3184.67    463.18 o 
   3   2   7     1409.28     1196.44    427.04 o 
   4   2   7     8689.43     8997.87    457.84 o 
   5   2   7     2672.45     2682.34    489.60 o 
   6   2   7       59.10      -17.17    432.86 o 
   7   2   7    10344.05    10194.26    563.82 o 
   8   2   7     2186.41     1924.02    438.43 o 
   9   2   7     4894.71     4693.77    527.17 o 
  10   2   7       64.54      291.02    478.34 o 
  11   2   7     1448.22     1459.38    451.33 o 
  12   2   7      557.42      945.95    728.65 o 
  13   2   7       19.57       56.63    490.82 o 
  14   2   7      550.86      782.02    534.30 o 
  15   2   7      298.52     -126.67    585.53 o 
  16   2   7       85.19      711.15    532.47 o 
  17   2   7       18.23       98.66    552.28 o 
  18   2   7        6.27      369.76    565.65 o 
 -25   3   7       42.04      -58.66    738.67 o 
 -24   3   7       92.51     -262.85    845.97 o 
 -23   3   7       55.38     -159.08    606.61 o 
 -22   3   7      221.72      657.59    594.41 o 
 -21   3   7      106.15      617.86    585.77 o 
 -20   3   7        2.03      157.86    530.63 o 
 -19   3   7     1653.74     1485.61    522.53 o 
 -18   3   7      444.66      284.86    521.92 o 
 -17   3   7     6134.20     5882.36    508.32 o 
 -16   3   7      532.03      758.77    493.65 o 
 -15   3   7     2007.91     1707.67    487.53 o 
 -14   3   7      268.42      327.78    479.42 o 
 -13   3   7       43.46      314.15    468.50 o 
 -12   3   7       15.74      287.66    500.37 o 
 -11   3   7      199.30      416.78    474.84 o 
 -10   3   7     1882.97     1526.75    698.81 o 
  -9   3   7     1300.23     1435.65    848.07 o 
  -8   3   7     1222.07     1291.02    960.26 o 
  -7   3   7     1162.17     1661.78    765.54 o 
  -5   3   7     2140.14     2209.88   1043.97 o 
  -4   3   7     2328.62     2431.15    903.45 o 
  -3   3   7     3338.77     3138.11    592.66 o 
  -2   3   7      845.38     1008.08    601.60 o 
  -1   3   7       18.24      375.21    501.62 o 
   0   3   7      384.72      556.64    415.92 o 
   1   3   7     3865.85     3890.19    413.08 o 
   2   3   7     1502.66     1849.58    401.93 o 
   3   3   7     6130.15     6444.54    463.04 o 
   4   3   7       69.93      530.55    416.30 o 
   5   3   7      226.40      246.31    417.64 o 
   6   3   7      723.46     1222.44    526.69 o 
   7   3   7      743.68      732.39    556.33 o 
   8   3   7       61.45       75.30    550.07 o 
   9   3   7      611.30      627.26    578.96 o 
  10   3   7      418.14      598.04    550.90 o 
  11   3   7     1030.39     1582.31    610.16 o 
  12   3   7      341.08      943.24    580.13 o 
  13   3   7     1049.94     1260.11    526.88 o 
  14   3   7      100.47      906.28    520.65 o 
  15   3   7     2572.41     2734.39    536.17 o 
  16   3   7       14.66      409.43    647.12 o 
  17   3   7     1952.28     2011.26    593.06 o 
  18   3   7       98.60       21.87    644.10 o 
 -24   4   7     1417.11     1222.45    758.65 o 
 -23   4   7       13.05      448.79    732.34 o 
 -22   4   7      306.70      421.57    564.63 o 
 -21   4   7      279.45      537.87    566.07 o 
 -20   4   7       40.31      235.75    624.92 o 
 -19   4   7     1402.30     1523.28    595.33 o 
 -18   4   7     1368.63     1789.04    556.27 o 
 -17   4   7     4450.79     4107.38    573.53 o 
 -16   4   7      210.64      566.09    528.06 o 
 -15   4   7     1385.20     1310.79    523.42 o 
 -14   4   7     2806.71     2712.55    527.43 o 
 -13   4   7       74.72      253.19    539.41 o 
 -12   4   7     8979.60     8643.44    582.58 o 
 -11   4   7      399.40      532.28    755.70 o 
 -10   4   7     9074.39     7940.81   1008.27 o 
  -9   4   7       18.08      250.73    962.93 o 
  -8   4   7      109.47      117.37    773.54 o 
  -7   4   7     1539.43     2379.31    957.59 o 
  -6   4   7       13.11     -264.07    928.25 o 
  -5   4   7      116.64      260.19   1164.14 o 
  -4   4   7      425.82      540.18    921.34 o 
  -3   4   7     4190.38     5013.89    811.03 o 
  -2   4   7      303.79      212.40    543.34 o 
  -1   4   7     2171.95     1930.87    521.54 o 
   0   4   7      999.30     1417.48    559.73 o 
   1   4   7     3673.00     3692.38    529.08 o 
   2   4   7     4755.01     4791.37    474.95 o 
   3   4   7       11.06      119.50    445.16 o 
   4   4   7     5137.75     4843.53    487.60 o 
   5   4   7     2389.59     2898.53    596.11 o 
   6   4   7     2582.22     2873.17    460.42 o 
   7   4   7      450.68      456.69    448.87 o 
   8   4   7     1537.67     1295.20    546.92 o 
   9   4   7        2.38     -155.97    561.72 o 
  10   4   7      163.77       68.15    806.15 o 
  11   4   7       29.04      191.69    568.90 o 
  12   4   7      227.46      934.37    523.82 o 
  13   4   7       27.60      733.45    534.56 o 
  14   4   7      272.09      578.97    531.34 o 
  15   4   7      382.68      424.49    600.79 o 
  16   4   7        5.95      165.72    560.99 o 
  17   4   7       96.04      484.61    598.40 o 
 -23   5   7      367.17      818.64    753.78 o 
 -22   5   7      516.00      580.37    616.55 o 
 -21   5   7      103.92      969.81    605.05 o 
 -20   5   7     2679.29     2447.77    598.43 o 
 -19   5   7       19.19      471.75    795.68 o 
 -18   5   7     5914.38     5632.97    567.59 o 
 -17   5   7        8.39      289.77    574.29 o 
 -16   5   7     3444.61     3195.42    579.41 o 
 -15   5   7        6.50     -330.15    559.64 o 
 -14   5   7      675.69      887.12    571.00 o 
 -13   5   7     1369.82     1461.89    824.26 o 
 -12   5   7     1646.11     1277.68    850.90 o 
 -11   5   7      294.04      448.12    816.22 o 
 -10   5   7     1585.05     1597.76   1002.94 o 
  -9   5   7      614.93      837.56    800.22 o 
  -8   5   7     3680.55     2347.30    805.55 o 
  -7   5   7     1646.89     1547.08    810.89 o 
  -6   5   7    11360.82    10781.58    874.90 o 
  -5   5   7     3535.71     3613.32    832.90 o 
  -4   5   7     5424.63     5027.34    946.30 o 
  -3   5   7        1.22      -32.96    828.39 o 
  -2   5   7     9943.71     9870.62    672.43 o 
  -1   5   7     1348.12     1433.08    601.06 o 
   0   5   7    12181.88    11896.02    624.12 o 
   1   5   7     2076.19     2381.63    580.72 o 
   2   5   7     9800.62     9862.51    584.93 o 
   3   5   7      729.31      394.28    524.90 o 
   4   5   7     4121.19     4191.03    509.46 o 
   5   5   7     1370.13     1591.08    482.93 o 
   6   5   7      233.91      671.04    502.20 o 
   7   5   7      720.60     1050.13    491.32 o 
   8   5   7     1070.97     1514.75    598.36 o 
   9   5   7        6.90      980.22    648.77 o 
  10   5   7     2379.50     2704.78    675.48 o 
  11   5   7       17.60     -399.96    594.83 o 
  12   5   7     3797.84     4068.66    622.25 o 
  13   5   7      227.58      291.88    558.24 o 
  14   5   7     4392.87     4312.82    580.69 o 
  15   5   7        9.10      537.64    560.43 o 
  16   5   7      779.07      704.55    596.37 o 
 -22   6   7      772.43     1032.00    926.57 o 
 -21   6   7      109.40      133.28    693.73 o 
 -20   6   7       25.20      147.95    684.40 o 
 -19   6   7      711.73      684.26    787.63 o 
 -18   6   7     1683.18     1818.61    621.92 o 
 -17   6   7     1020.54     1181.14    621.94 o 
 -16   6   7     1027.70      963.50    708.08 o 
 -15   6   7      547.89      -34.68    938.92 o 
 -14   6   7     3592.54     3382.25   1144.31 o 
 -13   6   7      783.57      416.11    904.24 o 
 -12   6   7     7679.73     7351.32    920.25 o 
 -11   6   7      318.77     1000.27    853.56 o 
 -10   6   7     6820.63     6585.78    882.90 o 
  -9   6   7       60.36      -13.34    816.22 o 
  -8   6   7     2794.94     3019.48    992.27 o 
  -7   6   7      702.84      909.58    818.89 o 
  -6   6   7      591.32      237.40   1021.61 o 
  -5   6   7     2411.11     2135.65    870.27 o 
  -4   6   7     3352.51     3425.31    809.38 o 
  -3   6   7     2263.02     1993.41    940.81 o 
  -2   6   7      224.49      210.47    650.93 o 
  -1   6   7       72.14      113.33    599.86 o 
   0   6   7     3959.40     3697.91    620.12 o 
   1   6   7      167.30      446.38    555.81 o 
   2   6   7     8803.63     8571.54    638.14 o 
   3   6   7      146.27      576.75    611.61 o 
   4   6   7     2054.11     1948.42    583.35 o 
   5   6   7      771.96      861.93    640.41 o 
   6   6   7     4234.43     4057.63    575.97 o 
   7   6   7      138.80      886.50    603.86 o 
   8   6   7      826.61     1087.28    633.18 o 
   9   6   7       22.33       40.14    692.94 o 
  10   6   7      242.09      583.78    637.07 o 
  11   6   7      129.50      775.31    658.69 o 
  12   6   7      114.57      255.37    690.58 o 
  13   6   7       56.99      390.43    604.49 o 
  14   6   7        4.04      500.52    565.84 o 
  15   6   7       34.71     -564.45    614.47 o 
 -21   7   7      480.14      780.92   1007.01 o 
 -20   7   7      926.16     1429.73    799.04 o 
 -19   7   7      133.42     1219.00   1283.01 o 
 -18   7   7      685.31      221.39   1259.01 o 
 -17   7   7        9.92      866.90   1002.94 o 
 -16   7   7      934.28       77.35   1008.27 o 
 -15   7   7       27.62     -400.11    941.59 o 
 -14   7   7       45.38     -624.17   1128.30 o 
 -13   7   7      427.96      -42.68    960.26 o 
 -12   7   7       44.07      -32.01   1125.64 o 
 -11   7   7      219.37      746.87    882.90 o 
 -10   7   7       12.77     -258.74    901.58 o 
  -9   7   7      737.78     1058.95    882.90 o 
  -8   7   7      160.80      525.48    898.91 o 
  -7   7   7     1626.82     2432.66    858.90 o 
  -6   7   7     2580.71     3072.32    776.56 o 
  -5   7   7     1868.55     2189.01    920.13 o 
  -4   7   7      880.27     1134.15    738.71 o 
  -3   7   7     1954.27     2457.34    671.46 o 
  -2   7   7     3632.67     3574.68    831.25 o 
  -1   7   7     2775.05     2715.91    663.75 o 
   0   7   7      159.30      628.36    704.11 o 
   1   7   7     3290.68     3579.38    688.78 o 
   2   7   7      221.16      458.69    646.95 o 
   3   7   7       11.78      340.74    658.25 o 
   4   7   7      141.28       65.26    607.81 o 
   5   7   7      240.61      813.95    671.89 o 
   6   7   7      636.60      807.11    824.82 o 
   7   7   7      216.14     -239.04    729.90 o 
   8   7   7       40.43     -307.64    752.41 o 
   9   7   7     1101.38     1201.15    868.44 o 
  10   7   7      573.32      723.66    735.04 o 
  11   7   7      527.25      948.52    744.50 o 
  12   7   7     1040.58     1029.21    707.37 o 
  13   7   7      260.42      495.27    606.34 o 
  14   7   7      673.35     1528.99    641.81 o 
 -19   8   7      100.11     -456.12   1112.30 o 
 -18   8   7      614.46     1202.99   1077.62 o 
 -17   8   7     1297.93     2152.58   1082.96 o 
 -16   8   7       85.83     1781.81   1026.94 o 
 -15   8   7     1443.33     2109.90   1032.28 o 
 -14   8   7       41.50     1253.67   1229.67 o 
 -13   8   7     1798.45     3584.97   1194.99 o 
 -12   8   7      139.07     -738.87    981.60 o 
 -11   8   7     1926.91     2470.00   1173.65 o 
 -10   8   7      253.88      496.13    960.26 o 
  -9   8   7     2419.18     3294.22   1170.98 o 
  -8   8   7       52.84      626.84    925.58 o 
  -7   8   7      195.47     -136.04   1136.31 o 
  -6   8   7       98.64      537.22    908.13 o 
  -5   8   7       27.54       81.42    909.86 o 
  -4   8   7       12.20     -125.42    901.72 o 
  -3   8   7        4.11     -250.38    678.62 o 
  -2   8   7       15.77      310.96    681.40 o 
  -1   8   7      264.45     1101.48    603.83 o 
   0   8   7       95.99      305.59    700.76 o 
   1   8   7     1867.45     1933.28    720.94 o 
   2   8   7      341.21     1094.36    676.58 o 
   3   8   7     3882.45     4130.47    695.83 o 
   4   8   7      264.54      521.49    651.40 o 
   5   8   7     2606.29     2808.36    659.59 o 
   6   8   7       11.21      269.37    855.68 o 
   7   8   7      983.70     1253.97    625.45 o 
   8   8   7      362.65     1277.65    889.13 o 
   9   8   7      578.83      279.16    894.63 o 
  10   8   7       82.70      448.58    738.71 o 
  11   8   7      394.72      -93.60    841.46 o 
  12   8   7       15.72      453.60    695.00 o 
 -16   9   7        2.24      714.86   1352.36 o 
 -15   9   7      279.67     1160.31   1328.36 o 
 -14   9   7        2.97      640.17   1293.68 o 
 -13   9   7       51.36     -680.18   1029.61 o 
 -12   9   7       51.34      405.44   1037.61 o 
 -11   9   7        4.60      517.47   1013.61 o 
 -10   9   7       34.98      -18.67   1210.99 o 
  -9   9   7       37.86    -1827.16   1219.00 o 
  -8   9   7       30.69       45.35    965.59 o 
  -7   9   7      468.77     1016.27   1213.66 o 
  -6   9   7        6.37      -46.23    851.57 o 
  -5   9   7     1385.77     1456.27    894.79 o 
  -4   9   7        6.70      497.99    678.92 o 
  -3   9   7     1898.80     1658.23    759.94 o 
  -2   9   7      344.92      798.19    736.29 o 
  -1   9   7     4212.13     4651.93    742.99 o 
   0   9   7      114.27      434.44    733.50 o 
   1   9   7     2920.81     3082.37    740.05 o 
   2   9   7     1870.56     1592.55   1019.87 o 
   3   9   7     1568.03     1396.74    734.19 o 
   4   9   7      551.77      678.63    729.52 o 
   5   9   7       31.55      237.03    906.52 o 
   6   9   7       70.52      -43.20    925.06 o 
   7   9   7      152.18     1048.96    707.89 o 
   8   9   7        3.68     -433.04    666.49 o 
   9   9   7      236.13      445.56    893.63 o 
 -12  10   7       20.19     -416.11   1355.03 o 
 -11  10   7       76.87     -514.81   1341.70 o 
 -10  10   7        0.30      256.07   1307.02 o 
  -9  10   7      489.48      453.46   1293.68 o 
  -8  10   7        8.66      144.04   1264.34 o 
  -7  10   7      207.75      202.72   1056.29 o 
  -6  10   7        2.56     -605.50   1056.29 o 
  -5  10   7       35.74      548.39    709.85 o 
  -4  10   7       72.28      423.60    740.78 o 
  -3  10   7       45.53      532.87    730.27 o 
  -2  10   7        0.37      874.93    796.51 o 
  -1  10   7      250.35      579.26    779.06 o 
   0  10   7       13.69      -86.42    980.21 o 
   1  10   7      422.63      355.74    785.83 o 
   2  10   7      149.63      432.55    934.16 o 
   3  10   7      418.27      873.34    747.38 o 
   4  10   7        0.49      278.42    760.76 o 
   5  10   7      681.79      929.90    945.88 o 
 -26   0   8      565.01     1135.19    797.83 o 
 -25   0   8     2165.45     2608.70   1080.29 o 
 -24   0   8     1369.59      989.68    746.84 o 
 -23   0   8     2350.82     2830.48    796.21 o 
 -22   0   8       43.07      501.01    763.46 o 
 -21   0   8      139.27      846.42    824.13 o 
 -20   0   8        3.90      725.48    807.20 o 
 -19   0   8      112.73      713.21    705.05 o 
 -18   0   8      612.67      877.45    677.42 o 
 -17   0   8      871.28     1083.72    753.29 o 
 -16   0   8     3789.50     2756.72    750.22 o 
 -15   0   8      131.48      194.33    582.07 o 
 -14   0   8     9733.65     9957.77    733.24 o 
 -13   0   8    23280.69    23608.60    797.55 o 
 -12   0   8     1686.62     1634.60    666.73 o 
 -11   0   8    58200.63    59151.80   1692.45 o 
 -10   0   8        4.20       -8.00    917.58 o 
  -9   0   8    96998.48    96682.09   1635.11 o 
  -8   0   8      210.02      240.06    978.93 o 
  -5   0   8      392.12      221.39    832.22 o 
  -4   0   8      818.55      654.52    591.12 o 
  -3   0   8    21573.07    21607.88    808.49 o 
  -2   0   8    19035.36    18706.72    719.54 o 
  -1   0   8     1600.33     1612.31    599.75 o 
   0   0   8      814.13     1264.27    698.72 o 
   1   0   8    11166.08    11538.97    620.50 o 
   2   0   8      219.09      894.78    588.91 o 
   3   0   8    15410.06    14911.22    629.93 o 
   4   0   8     5140.44     4943.94    600.68 o 
   5   0   8     6693.00     6119.82    648.25 o 
   6   0   8      353.10      500.30    615.16 o 
   7   0   8    12992.49    12578.28    683.85 o 
   8   0   8      165.07      100.20    643.32 o 
   9   0   8    12955.62    12421.01    926.92 o 
  10   0   8      692.79      744.48    620.46 o 
  11   0   8     9668.81     8943.49    670.28 o 
  12   0   8     3641.51     3482.50    997.60 o 
  13   0   8     3207.47     2772.80    730.86 o 
  14   0   8      331.28      770.14   1094.96 o 
  15   0   8     1995.73     2369.65    717.45 o 
  16   0   8      701.74      998.50    735.23 o 
  17   0   8       27.88      259.93   1813.82 o 
  18   0   8       38.92      392.76    851.53 o 
 -25   1   8      141.44      387.70    836.28 o 
 -24   1   8       56.11      650.84   1293.68 o 
 -23   1   8      478.40      251.19    779.21 o 
 -22   1   8      141.81      430.24    550.12 o 
 -21   1   8     2245.79     2034.10    535.36 o 
 -20   1   8     1281.66     2013.15    536.06 o 
 -19   1   8     4278.18     3925.30    540.31 o 
 -18   1   8      789.61     1254.26    463.88 o 
 -17   1   8     5367.82     5121.84    508.05 o 
 -16   1   8      291.71      731.67    478.41 o 
 -15   1   8     4692.16     4334.54    481.42 o 
 -14   1   8      100.43      100.77    458.67 o 
 -13   1   8      163.65      188.36    459.07 o 
 -12   1   8     7644.35     7911.38    479.85 o 
 -11   1   8     1826.51     1680.18    450.73 o 
 -10   1   8     2492.67     2712.74    616.14 o 
  -9   1   8       32.48       66.32    676.08 o 
  -8   1   8       37.35      421.69    668.58 o 
  -6   1   8     2464.83     2899.45   1010.94 o 
  -5   1   8    13333.87    13827.73   1157.65 o 
  -4   1   8     2635.95     3174.73    557.23 o 
  -3   1   8      130.90      321.33    470.12 o 
  -2   1   8     1991.99     2029.22    454.50 o 
  -1   1   8     7936.36     8058.21    452.22 o 
   0   1   8       21.94      169.47    431.25 o 
   1   1   8    48062.88    48505.68    651.43 o 
   2   1   8     1548.19     1182.37    440.80 o 
   3   1   8    16743.94    16831.06    455.77 o 
   4   1   8     1554.77     1601.70    421.46 o 
   5   1   8     5143.91     5015.85    469.52 o 
   6   1   8     1248.65     1722.97    403.09 o 
   7   1   8      617.76      796.74    422.46 o 
   8   1   8     1555.73     1462.67    453.79 o 
   9   1   8     2058.54     2183.76    452.99 o 
  10   1   8      761.76      681.01    488.27 o 
  11   1   8      357.74      784.49    449.36 o 
  12   1   8     1063.28     1187.12    562.40 o 
  13   1   8      515.95      652.23    499.56 o 
  14   1   8       97.17      765.39    600.73 o 
  15   1   8     1577.16     1793.12    507.61 o 
  16   1   8      423.77      977.97    565.15 o 
  17   1   8      912.29     1691.02    612.92 o 
  18   1   8      673.79     1438.72    558.94 o 
 -26   2   8      447.74     1563.33    690.45 o 
 -25   2   8        2.34      186.37    771.53 o 
 -24   2   8       99.03      412.20    690.96 o 
 -23   2   8      375.54      845.16    666.90 o 
 -22   2   8      155.79      359.62    608.50 o 
 -21   2   8       23.25      376.75    535.82 o 
 -20   2   8      421.65      709.80    548.53 o 
 -19   2   8      984.91      983.32    530.98 o 
 -18   2   8       61.53      113.14    492.83 o 
 -17   2   8      376.25      507.16    533.99 o 
 -16   2   8       23.91     -180.84    523.93 o 
 -15   2   8     1851.80     2138.68    454.42 o 
 -14   2   8     4506.73     4512.66    505.91 o 
 -13   2   8      695.35      934.23    473.70 o 
 -12   2   8    12837.96    12529.75    538.51 o 
 -11   2   8       16.89      182.96    635.06 o 
 -10   2   8    15758.04    16185.25    917.58 o 
  -9   2   8    23005.70    23936.19    846.90 o 
  -8   2   8    17057.98    17188.84    752.03 o 
  -7   2   8     6614.17     7396.66   1371.04 o 
  -6   2   8     3960.54     3702.33   1160.31 o 
  -5   2   8      400.46      407.14    765.66 o 
  -4   2   8      222.18      362.57    569.86 o 
  -3   2   8     1585.95     1722.59    521.46 o 
  -2   2   8     7090.74     7104.85    470.32 o 
  -1   2   8     2414.65     2634.39    444.03 o 
   0   2   8      318.82      490.60    403.65 o 
   1   2   8      233.21      405.03    399.27 o 
   2   2   8     6726.31     7001.51    429.63 o 
   3   2   8     1999.26     1852.00    429.20 o 
   4   2   8      404.32      335.29    390.66 o 
   5   2   8     6154.48     6666.70    544.89 o 
   6   2   8     2009.76     1717.94    437.60 o 
   7   2   8     2442.16     2595.78    460.67 o 
   8   2   8     4437.21     4056.81    466.91 o 
   9   2   8      135.69     -134.80    449.02 o 
  10   2   8      843.54     1159.22    493.47 o 
  11   2   8      765.94     1020.70    566.39 o 
  12   2   8        8.59      178.44    500.75 o 
  13   2   8     1888.22     1518.05    530.44 o 
  14   2   8      130.68      532.23    498.73 o 
  15   2   8     1176.85      919.24    637.20 o 
  16   2   8       83.41      182.36    650.46 o 
  17   2   8       19.22      780.35    809.28 o 
  18   2   8       96.94     1126.66    982.15 o 
 -25   3   8        9.22      695.53    780.97 o 
 -24   3   8        2.55       49.75    671.62 o 
 -23   3   8      249.94     1107.58    560.72 o 
 -22   3   8      533.52      711.01    572.39 o 
 -21   3   8      566.64      941.87    568.29 o 
 -20   3   8     2514.09     2419.01    565.08 o 
 -19   3   8       39.72      390.67    519.93 o 
 -18   3   8     5189.55     4697.99    538.40 o 
 -17   3   8     1386.88     1507.43    550.19 o 
 -16   3   8     5252.51     5139.15    542.96 o 
 -15   3   8        0.62      478.91    521.16 o 
 -14   3   8     7105.82     6427.17    504.86 o 
 -13   3   8      155.52       92.89    543.35 o 
 -12   3   8     5433.07     4952.42    760.21 o 
 -11   3   8      560.06      921.22    688.68 o 
 -10   3   8     4902.19     4605.55    850.15 o 
  -9   3   8     1881.37     1817.38    790.47 o 
  -8   3   8       81.00      149.37    944.25 o 
  -7   3   8      701.89     1025.29    666.93 o 
  -6   3   8     2191.29     2163.25   1520.41 o 
  -5   3   8     3513.53     3373.88    947.07 o 
  -4   3   8     9058.81     9123.84    865.73 o 
  -3   3   8      526.85      588.84    579.77 o 
  -2   3   8    15159.57    14923.35    590.72 o 
  -1   3   8     1213.95     1397.08    510.72 o 
   0   3   8    18311.07    18588.51    513.14 o 
   1   3   8      285.02      657.88    419.39 o 
   2   3   8    12259.55    12120.77    471.93 o 
   3   3   8      586.84      611.46    487.24 o 
   4   3   8     7694.62     7974.20    445.37 o 
   5   3   8      187.74      775.25    566.60 o 
   6   3   8      976.09      916.74    542.31 o 
   7   3   8      627.01     1054.61    559.35 o 
   8   3   8      666.68      618.09    566.33 o 
   9   3   8      159.69      536.31    512.79 o 
  10   3   8     1588.36     1990.48    473.78 o 
  11   3   8       13.62      208.92    517.82 o 
  12   3   8     2625.00     2572.26    504.04 o 
  13   3   8     1263.96     1620.19    503.81 o 
  14   3   8     2926.87     2817.00    563.33 o 
  15   3   8       48.28      429.01    632.59 o 
  16   3   8     2035.26     1853.55    622.94 o 
  17   3   8       12.62       -7.93    602.97 o 
 -24   4   8     1520.63      887.28    747.73 o 
 -23   4   8       15.04      488.28    612.96 o 
 -22   4   8     1458.94     1503.93    622.33 o 
 -21   4   8       43.65     -164.16    616.69 o 
 -20   4   8      166.33      494.33    559.46 o 
 -19   4   8      130.30     1324.31    588.96 o 
 -18   4   8      100.57      331.68    537.53 o 
 -17   4   8      446.94      675.85    524.49 o 
 -16   4   8       17.41     -160.35    562.01 o 
 -15   4   8      390.96      818.16    533.35 o 
 -14   4   8     4098.52     4117.83    623.10 o 
 -13   4   8     2159.09     2133.38    863.58 o 
 -12   4   8     2936.47     3282.85    778.53 o 
 -11   4   8     1604.98     2267.28    832.22 o 
 -10   4   8    11794.50    11480.43    874.90 o 
  -9   4   8     1878.85     2016.54    802.88 o 
  -8   4   8    21184.53    20741.60   1069.62 o 
  -7   4   8     1182.00      549.48    768.21 o 
  -6   4   8    11157.55    10898.94   2413.98 o 
  -5   4   8     6139.36     6195.52   1059.05 o 
  -4   4   8    11460.97    11329.80    958.01 o 
  -3   4   8        2.93      162.32    602.64 o 
  -2   4   8     2263.86     2187.13    563.82 o 
  -1   4   8      126.53      222.93    563.93 o 
   0   4   8      278.60      512.36    559.67 o 
   1   4   8      311.50      184.46    441.84 o 
   2   4   8     6981.21     6860.35    488.41 o 
   3   4   8      362.32      563.59    475.51 o 
   4   4   8     4775.36     4783.24    450.73 o 
   5   4   8      197.58      674.03    544.01 o 
   6   4   8     5348.45     5474.62    500.75 o 
   7   4   8      171.66      208.95    742.88 o 
   8   4   8     3164.58     3155.70    592.28 o 
   9   4   8       79.91      869.12    715.24 o 
  10   4   8      308.52      433.30    613.52 o 
  11   4   8      121.41       99.53    502.56 o 
  12   4   8      473.82      569.57    535.15 o 
  13   4   8       42.18      135.06    549.98 o 
  14   4   8        1.18      165.04    537.25 o 
  15   4   8      137.19      796.81    553.38 o 
  16   4   8       26.17      185.38    583.13 o 
  17   4   8       66.32      111.82    591.20 o 
 -24   5   8      163.77      395.44    792.65 o 
 -23   5   8       90.12      349.66    761.22 o 
 -22   5   8      436.97      581.67    659.22 o 
 -21   5   8       43.57      415.22    629.39 o 
 -20   5   8     1642.39     1368.75    652.60 o 
 -19   5   8       62.33      -70.72    600.80 o 
 -18   5   8      127.62      657.93    661.35 o 
 -17   5   8      272.18      688.68    624.16 o 
 -16   5   8      637.14      811.50    616.71 o 
 -15   5   8       63.05      388.76    938.64 o 
 -14   5   8       17.52      128.73    823.81 o 
 -13   5   8      989.58      504.14    834.89 o 
 -12   5   8      262.33     -461.46   1045.62 o 
 -11   5   8      116.65      653.51    810.89 o 
 -10   5   8     3103.04     3555.63    818.89 o 
  -9   5   8     2118.12     2357.97    810.89 o 
  -8   5   8      771.66      424.11    810.89 o 
  -7   5   8       38.18      325.42    789.55 o 
  -6   5   8      286.28      352.10    786.88 o 
  -5   5   8       88.01      273.02    955.15 o 
  -4   5   8     1378.06     1304.95    894.00 o 
  -3   5   8       31.53      556.55    636.00 o 
  -2   5   8     2720.59     2513.89    568.23 o 
  -1   5   8       95.48       91.73    554.39 o 
   0   5   8     2281.45     2154.17    586.65 o 
   1   5   8      637.01     1038.82    546.20 o 
   2   5   8     2569.85     2585.35    610.71 o 
   3   5   8      768.74      894.35    457.62 o 
   4   5   8      437.10      529.25    481.07 o 
   5   5   8      386.97      417.48    483.57 o 
   6   5   8       54.42      517.27    465.07 o 
   7   5   8       24.54      697.46    641.90 o 
   8   5   8      392.74      289.69    598.45 o 
   9   5   8      223.83      453.33    660.48 o 
  10   5   8       33.56       72.06    634.66 o 
  11   5   8      181.76     1139.29    532.71 o 
  12   5   8      112.66     -220.23    659.84 o 
  13   5   8      141.43      431.92    569.59 o 
  14   5   8      992.36     1785.57    650.94 o 
  15   5   8        5.23      441.14    595.77 o 
  16   5   8     1239.37     1813.23    704.56 o 
 -22   6   8       20.87      395.08    839.31 o 
 -21   6   8     1099.15      889.37    648.00 o 
 -20   6   8      252.53     -176.81    652.95 o 
 -19   6   8      759.54     1166.92    649.75 o 
 -18   6   8       31.98      407.04   1071.65 o 
 -17   6   8      205.10     -285.41    949.59 o 
 -16   6   8      204.27     -597.49   1149.64 o 
 -15   6   8       29.94       69.35    944.25 o 
 -14   6   8       30.65      194.72   1106.97 o 
 -13   6   8       92.79     -477.46   1082.96 o 
 -12   6   8      429.98      386.77    877.57 o 
 -11   6   8       25.82     -349.43    882.90 o 
 -10   6   8      257.79      613.50   1018.94 o 
  -9   6   8     1876.24     2654.05   1029.61 o 
  -8   6   8      257.74      597.49    818.89 o 
  -7   6   8     1576.46     1523.08   1024.28 o 
  -6   6   8       40.78      387.97    936.02 o 
  -5   6   8      697.59      265.44    851.84 o 
  -4   6   8      251.01      184.10    944.86 o 
  -3   6   8      277.88      258.21    618.79 o 
  -2   6   8        1.85      138.44    608.71 o 
  -1   6   8      710.93      877.50    609.70 o 
   0   6   8       13.54      371.17    669.42 o 
   1   6   8       30.20      354.99    608.76 o 
   2   6   8      219.97      424.33    571.32 o 
   3   6   8      350.08      593.05    581.44 o 
   4   6   8      247.33      580.57    590.49 o 
   5   6   8      131.77       99.59    561.08 o 
   6   6   8       39.74      594.27    608.15 o 
   7   6   8     2052.79     2120.54    622.07 o 
   8   6   8     1075.60     1005.60    687.56 o 
   9   6   8      614.14     1666.00    640.23 o 
  10   6   8      991.71      707.21    661.15 o 
  11   6   8      735.42      936.93    520.78 o 
  12   6   8      235.04      759.02    610.18 o 
  13   6   8        0.91      256.18    620.78 o 
  14   6   8       38.52      -23.41    603.80 o 
 -21   7   8      634.92     1659.11   1088.29 o 
 -20   7   8      102.56     -328.09   1080.29 o 
 -19   7   8      293.01      421.45   1040.28 o 
 -18   7   8     1183.23     1723.13   1013.61 o 
 -17   7   8       64.44     1301.68   1221.66 o 
 -16   7   8     1773.62     1776.48    978.93 o 
 -15   7   8      642.55     1323.02    952.26 o 
 -14   7   8      175.33       42.68   1173.65 o 
 -13   7   8      182.86     -386.77    933.59 o 
 -12   7   8       47.53     -237.40   1112.30 o 
 -11   7   8        5.21      944.25   1104.30 o 
 -10   7   8      309.99      269.41    890.91 o 
  -9   7   8       97.62     -720.19    906.91 o 
  -8   7   8       76.74      520.14    882.90 o 
  -7   7   8       87.82      618.83   1080.29 o 
  -6   7   8      496.33      637.87    907.06 o 
  -5   7   8      395.99      399.77    752.93 o 
  -4   7   8     1464.26      865.57    855.36 o 
  -3   7   8      552.33     1109.73    739.02 o 
  -2   7   8      345.51      986.62    686.63 o 
  -1   7   8     1000.22     1158.02    660.59 o 
   0   7   8      586.65     1046.40    646.93 o 
   1   7   8     2658.40     2375.92    672.72 o 
   2   7   8     2757.38     3102.67    659.34 o 
   3   7   8      899.32      781.53    661.68 o 
   4   7   8      371.93      473.41    727.08 o 
   5   7   8       24.47      507.47    582.70 o 
   6   7   8       89.00     -151.22    815.55 o 
   7   7   8       76.29      400.49    736.20 o 
   8   7   8      193.78      617.56    857.79 o 
   9   7   8      148.27      448.51    872.94 o 
  10   7   8      128.68      430.10    608.77 o 
  11   7   8      242.73     1060.18    591.11 o 
  12   7   8       57.02      451.67    635.57 o 
  13   7   8      575.20     1138.67    616.99 o 
 -19   8   8       29.10     -106.70   1093.63 o 
 -18   8   8        4.47      722.86   1293.68 o 
 -17   8   8      341.45    -1160.31   1288.35 o 
 -16   8   8        1.66      778.88   1251.00 o 
 -15   8   8       91.12      565.49   1005.60 o 
 -14   8   8      148.68     -506.80   1045.62 o 
 -13   8   8      564.64     1803.15   1202.99 o 
 -12   8   8      356.62      722.86    973.60 o 
 -11   8   8      574.35     1192.32    946.92 o 
 -10   8   8      356.86     1333.69    986.93 o 
  -9   8   8      265.71       29.34   1146.98 o 
  -8   8   8     1228.45     1597.76    928.25 o 
  -7   8   8      420.00      770.87    933.59 o 
  -6   8   8     1124.02     1366.17    803.70 o 
  -5   8   8     1319.39      896.95    973.31 o 
  -4   8   8     2064.71     2373.78    715.67 o 
  -3   8   8      821.33     1391.81    698.59 o 
  -2   8   8        0.40      559.73    637.73 o 
  -1   8   8        9.04     -251.83    868.69 o 
   0   8   8      289.10      538.28    681.75 o 
   1   8   8       35.73      306.49    688.48 o 
   2   8   8       63.85      428.86    679.74 o 
   3   8   8       65.95      138.32    641.15 o 
   4   8   8        3.08      689.22    664.46 o 
   5   8   8      411.66      329.15    782.51 o 
   6   8   8      407.91       16.60    880.33 o 
   7   8   8       57.33     -222.84    639.09 o 
   8   8   8      195.13      106.48    898.70 o 
   9   8   8       20.85      323.76    918.96 o 
  10   8   8      289.84      157.16    714.36 o 
  11   8   8      168.27     -444.58    730.15 o 
 -16   9   8       73.07     -160.04   1112.30 o 
 -15   9   8      264.83     -464.13   1085.63 o 
 -14   9   8       26.33      453.46   1040.28 o 
 -13   9   8      790.17     1053.62   1280.35 o 
 -12   9   8        3.20     1008.27   1248.34 o 
 -11   9   8      686.23      760.21   1021.61 o 
 -10   9   8        4.35     1712.46   1013.61 o 
  -9   9   8       32.17     -288.08   1221.66 o 
  -8   9   8       49.33      693.52    970.93 o 
  -7   9   8       42.00      853.56   1194.99 o 
  -6   9   8      132.29      -88.02    957.59 o 
  -5   9   8      306.86     1009.89    885.09 o 
  -4   9   8       80.10      209.25    757.18 o 
  -3   9   8      477.78      630.20    761.72 o 
  -2   9   8        0.24      419.51    730.09 o 
  -1   9   8      426.46      905.92    737.99 o 
   0   9   8       67.98       36.45    636.31 o 
   1   9   8     1301.64     1808.13    947.62 o 
   2   9   8        0.91     -274.59    761.60 o 
   3   9   8      175.43       76.31    906.04 o 
   4   9   8       20.25       59.32    901.42 o 
   5   9   8       63.39      280.86    925.07 o 
   6   9   8       13.08      552.46    737.94 o 
   7   9   8        1.72     -116.96    714.65 o 
   8   9   8        7.70      827.67    674.19 o 
 -12  10   8       19.11     -554.82   1098.96 o 
 -11  10   8      849.78      896.24   1090.96 o 
 -10  10   8        0.32      922.92   1074.96 o 
  -9  10   8      863.62      890.91   1304.35 o 
  -8  10   8        2.19     -461.46   1269.68 o 
  -7  10   8      224.29     1440.39   1256.34 o 
  -6  10   8       39.91     -645.51   1080.29 o 
  -5  10   8      353.92      277.57    782.24 o 
  -4  10   8        0.53      341.53    743.35 o 
  -3  10   8      273.45     1085.64    796.11 o 
  -2  10   8       25.70      -52.46    779.93 o 
  -1  10   8        7.94      782.85    792.92 o 
   0  10   8       13.69     -556.72    983.82 o 
   1  10   8        0.81     -239.26    784.97 o 
   2  10   8      170.02      379.92    796.72 o 
   3  10   8      916.54      559.16   1025.77 o 
   4  10   8      322.78      -13.98   1029.61 o 
   5  10   8     1247.50     1452.01    978.12 o 
 -26   1   9        4.18     -327.43    791.09 o 
 -25   1   9        7.30      246.59   1021.61 o 
 -24   1   9       92.85     -492.45    723.31 o 
 -23   1   9      154.26      395.40    662.56 o 
 -22   1   9       55.53       11.67    539.41 o 
 -21   1   9      150.10       64.04    514.65 o 
 -20   1   9        0.83      197.24    509.36 o 
 -19   1   9     1539.49     1694.13    559.48 o 
 -18   1   9      699.44     1313.97    507.09 o 
 -17   1   9     2432.11     2610.86    499.70 o 
 -16   1   9      739.92     1022.56    463.14 o 
 -15   1   9     7024.22     6927.00    489.42 o 
 -14   1   9     1336.41     1189.84    466.45 o 
 -13   1   9     7783.57     7943.94    514.87 o 
 -12   1   9      557.72      401.06    684.17 o 
 -11   1   9     3229.85     3346.63    612.61 o 
 -10   1   9     1380.64     1440.92    613.14 o 
  -9   1   9     2145.63     2002.54    718.51 o 
  -7   1   9     2133.75     2152.58    992.27 o 
  -6   1   9      635.06      930.92    973.60 o 
  -5   1   9     9329.81     9967.00    555.30 o 
  -4   1   9      338.82      458.47    534.91 o 
  -3   1   9     8450.70     8276.46    479.39 o 
  -2   1   9      128.46      183.90    434.75 o 
  -1   1   9     3179.27     2858.39    405.67 o 
   0   1   9     1006.47      837.35    393.23 o 
   1   1   9    32497.76    32633.82    613.70 o 
   2   1   9    18462.13    18923.24    520.69 o 
   3   1   9    11286.83    11063.96    456.24 o 
   4   1   9      936.69     1218.31    415.14 o 
   5   1   9     2195.66     2262.76    423.90 o 
   6   1   9       33.60      367.31    470.74 o 
   7   1   9       13.38     -573.06    412.61 o 
   8   1   9      454.44      526.95    525.05 o 
   9   1   9      732.74      620.27    540.72 o 
  10   1   9        1.49      209.28    490.78 o 
  11   1   9      217.77     1089.92    591.54 o 
  12   1   9      534.89      172.19    490.96 o 
  13   1   9      308.27      587.73    505.15 o 
  14   1   9      487.44      673.86    657.36 o 
  15   1   9      682.32      559.49    561.38 o 
  16   1   9       67.42      291.29    574.72 o 
  17   1   9       26.09       33.84    588.27 o 
 -26   2   9      241.96     1004.48    741.23 o 
 -25   2   9     1460.13     1583.44    667.44 o 
 -24   2   9      570.16      747.16    687.37 o 
 -23   2   9     2259.98     2028.31    626.62 o 
 -22   2   9       20.66       45.59    613.37 o 
 -21   2   9       18.73      174.12    560.41 o 
 -20   2   9      277.42      308.55    548.39 o 
 -19   2   9       11.42      684.48    588.90 o 
 -18   2   9     1034.57     1040.17    479.50 o 
 -17   2   9      601.27      792.66    485.73 o 
 -16   2   9      491.15      488.70    479.31 o 
 -15   2   9       27.85       93.97    449.07 o 
 -14   2   9     3886.82     3834.60    504.97 o 
 -13   2   9      950.06      910.80    745.33 o 
 -12   2   9      904.12     1117.17    645.43 o 
 -11   2   9    10331.50    10396.76    702.66 o 
 -10   2   9     1623.56     2122.79    646.83 o 
  -9   2   9    23217.70    23071.33    862.47 o 
  -8   2   9      365.35      765.54   1240.33 o 
  -7   2   9     9251.44     9405.20   1371.04 o 
  -6   2   9     7605.63     8100.85   1219.00 o 
  -5   2   9     1039.61     1443.63    547.89 o 
  -4   2   9      675.47      620.62    508.23 o 
  -3   2   9     4433.56     4725.67    537.38 o 
  -2   2   9     3750.18     3718.87    467.43 o 
  -1   2   9      588.16      337.18    427.01 o 
   0   2   9      303.92      479.45    385.58 o 
   1   2   9     3643.32     4269.68    439.16 o 
   2   2   9     2644.75     2967.79    437.78 o 
   3   2   9     7870.99     8122.06    440.35 o 
   4   2   9      944.80      812.60    436.78 o 
   5   2   9     5613.56     5184.16    455.43 o 
   6   2   9        5.22      107.24    470.86 o 
   7   2   9     6276.78     5961.84    452.26 o 
   8   2   9      589.13      809.08    471.12 o 
   9   2   9     1877.15     2038.91    547.07 o 
  10   2   9      130.25      607.07    553.38 o 
  11   2   9     1554.85     1822.74    489.44 o 
  12   2   9     2776.34     2569.59    511.75 o 
  13   2   9     3259.09     3195.29    530.48 o 
  14   2   9      469.60      475.19    660.54 o 
  15   2   9      472.22      948.77    547.45 o 
  16   2   9      199.70     1047.27    660.89 o 
  17   2   9       69.68     -500.96    569.88 o 
 -25   3   9       14.19      261.42    715.39 o 
 -24   3   9      340.04      559.20    597.98 o 
 -23   3   9       56.04      174.47    593.27 o 
 -22   3   9      311.94       19.74    558.07 o 
 -21   3   9      367.50      468.65    583.68 o 
 -20   3   9      104.21      716.07    569.33 o 
 -19   3   9     3826.98     4012.75    545.70 o 
 -18   3   9      404.16      793.86    507.77 o 
 -17   3   9     2245.98     2349.35    516.96 o 
 -16   3   9     3420.98     3783.93    526.08 o 
 -15   3   9     5710.98     5727.80    508.89 o 
 -14   3   9     3078.59     3133.73    782.95 o 
 -13   3   9     5752.50     6481.99    815.74 o 
 -12   3   9      823.23      771.72    696.89 o 
 -11   3   9     6579.78     6439.66    826.97 o 
 -10   3   9        1.71       74.30    647.90 o 
  -9   3   9     6422.81     6313.49    693.39 o 
  -8   3   9      302.87      576.15    646.17 o 
  -7   3   9        0.84      250.73   1443.06 o 
  -6   3   9       22.43      104.43    891.69 o 
  -5   3   9     3582.17     3848.58    812.89 o 
  -4   3   9     1611.22     1380.24    588.73 o 
  -3   3   9     4017.88     4347.10    551.02 o 
  -2   3   9       71.81     -189.23    530.85 o 
  -1   3   9    29706.91    29594.94    534.10 o 
   0   3   9     3053.59     3434.79    442.22 o 
   1   3   9    15438.83    16084.52    483.39 o 
   2   3   9      482.81      473.32    405.74 o 
   3   3   9      602.72      850.62    526.71 o 
   4   3   9      819.53     1131.79    424.00 o 
   5   3   9     1450.77     1665.37    500.81 o 
   6   3   9      763.08      698.18    554.05 o 
   7   3   9     1498.71     1279.58    452.89 o 
   8   3   9      469.51      441.59    483.97 o 
   9   3   9     1558.33     1488.32    457.11 o 
  10   3   9       15.37     -124.17    540.87 o 
  11   3   9        0.93      874.28    524.07 o 
  12   3   9      262.85      458.22    507.06 o 
  13   3   9      124.13      323.93    549.03 o 
  14   3   9       24.29     -288.66    535.92 o 
  15   3   9      213.39      131.55    579.48 o 
  16   3   9      103.89      131.88    545.67 o 
  17   3   9      352.14      842.37    586.47 o 
 -25   4   9       99.66      375.39    826.50 o 
 -24   4   9     1072.32     1105.69    629.19 o 
 -23   4   9      127.45      506.19    598.28 o 
 -22   4   9      227.51      443.51    700.53 o 
 -21   4   9      184.51      312.67    594.01 o 
 -20   4   9        7.19       59.04    556.81 o 
 -19   4   9     1698.92     1500.42    599.14 o 
 -18   4   9        3.69      355.39    579.87 o 
 -17   4   9     1009.52     1093.64    567.51 o 
 -16   4   9      700.73      868.99    578.08 o 
 -15   4   9       60.18      338.89    756.89 o 
 -14   4   9       49.65      146.91    742.56 o 
 -13   4   9      679.78      825.57    765.18 o 
 -12   4   9      323.87      -32.01    802.88 o 
 -11   4   9      334.55      346.76    813.55 o 
 -10   4   9     7622.07     6721.81    840.23 o 
  -9   4   9     4336.51     4705.27    810.89 o 
  -8   4   9     3612.90     3582.30    994.94 o 
  -6   4   9     3430.72     3533.36   1041.01 o 
  -5   4   9       12.23       58.56    855.36 o 
  -4   4   9     3718.54     3591.45    577.38 o 
  -3   4   9      608.28      650.58    594.94 o 
  -2   4   9     4440.09     4199.30    567.95 o 
  -1   4   9        3.96      425.55    525.11 o 
   0   4   9     3351.95     3400.75    541.81 o 
   1   4   9     1147.14     1132.49    426.08 o 
   2   4   9      277.53      395.95    576.93 o 
   3   4   9      139.61      426.42    435.33 o 
   4   4   9     2306.60     2472.86    467.84 o 
   5   4   9     5258.17     5523.06    565.44 o 
   6   4   9     1294.14     1938.16    564.88 o 
   7   4   9      101.66      323.21    579.38 o 
   8   4   9     3087.94     3151.78    503.43 o 
   9   4   9        1.37       26.29    601.64 o 
  10   4   9      349.06      431.58    493.63 o 
  11   4   9       53.00     -656.15    598.43 o 
  12   4   9      143.85      448.58    521.97 o 
  13   4   9      315.57      616.10    561.60 o 
  14   4   9      192.80      217.79    576.21 o 
  15   4   9      829.79     1048.98    589.42 o 
  16   4   9      247.23      882.81    642.83 o 
 -24   5   9       13.59      992.46    866.92 o 
 -23   5   9       38.53      280.15    769.94 o 
 -22   5   9       27.00     -388.75    620.46 o 
 -21   5   9        4.32      224.06    588.83 o 
 -20   5   9       66.75      494.97    652.13 o 
 -19   5   9       11.87      427.67    640.64 o 
 -18   5   9     5747.17     5422.91    648.20 o 
 -17   5   9       35.56      782.38    836.21 o 
 -16   5   9     8968.57     8575.60    892.21 o 
 -15   5   9      819.68     2117.90   1085.63 o 
 -14   5   9     9756.05     9445.22   1114.97 o 
 -13   5   9      951.23     1531.08   1077.62 o 
 -12   5   9     8779.63     8474.29    898.91 o 
 -11   5   9      412.20      813.55    842.89 o 
 -10   5   9     5403.42     5230.75    850.90 o 
  -9   5   9        0.53      416.11    826.89 o 
  -8   5   9     1558.14     2555.36    968.26 o 
  -7   5   9      319.36      573.49    776.21 o 
  -6   5   9      380.51      475.27   1238.99 o 
  -5   5   9      183.14      414.13    977.94 o 
  -4   5   9     4487.40     4778.66    661.27 o 
  -3   5   9        7.63      263.32    623.86 o 
  -2   5   9    10218.60    10429.89    645.93 o 
  -1   5   9      119.44        0.56    537.81 o 
   0   5   9    11646.27    11136.63    630.34 o 
   1   5   9      252.83       44.27    523.93 o 
   2   5   9     8275.81     8327.01    636.46 o 
   3   5   9      124.32      207.97    530.88 o 
   4   5   9     2903.65     2452.79    587.64 o 
   5   5   9     2016.53     1672.26    519.29 o 
   6   5   9     1719.52     2250.85    591.93 o 
   7   5   9     1189.16      602.60    652.23 o 
   8   5   9      132.76      369.21    619.08 o 
   9   5   9      964.80      559.13    745.35 o 
  10   5   9      348.01       95.05    531.52 o 
  11   5   9      237.29      668.85    547.49 o 
  12   5   9      605.45      669.89    543.35 o 
  13   5   9     1109.58     1816.56    550.99 o 
  14   5   9     2023.35     2171.06    633.07 o 
  15   5   9      519.56      689.10    611.13 o 
 -23   6   9       44.94     -628.39    690.36 o 
 -22   6   9     1175.57      788.54    963.16 o 
 -21   6   9       73.72     1165.00   1071.56 o 
 -20   6   9     1222.19     2591.51   1102.57 o 
 -19   6   9       48.37     -456.15    943.45 o 
 -18   6   9       14.79     -885.57   1016.27 o 
 -17   6   9       73.43     -445.45    954.92 o 
 -16   6   9        4.60     -154.71    933.59 o 
 -15   6   9      176.79      120.03    920.25 o 
 -14   6   9        0.63       16.00   1109.63 o 
 -13   6   9        3.41      485.46   1093.63 o 
 -12   6   9      756.42        8.00   1085.63 o 
 -11   6   9      460.75      482.80   1096.30 o 
 -10   6   9     1228.15     -144.04    861.57 o 
  -9   6   9       16.07       96.03    845.56 o 
  -8   6   9    11154.46    10866.93   1085.63 o 
  -7   6   9      667.52     1344.36    845.56 o 
  -6   6   9    12351.19    11186.40    834.77 o 
  -5   6   9       28.93      157.38   1451.06 o 
  -4   6   9     6384.18     6322.48    733.30 o 
  -3   6   9      662.94      769.85    666.83 o 
  -2   6   9     1453.93     1159.47    641.44 o 
  -1   6   9      181.67      206.37    571.47 o 
   0   6   9     1258.69     1627.02    592.88 o 
   1   6   9      327.74      145.45    613.35 o 
   2   6   9       11.52      -96.98    581.40 o 
   3   6   9      537.45      664.00    633.66 o 
   4   6   9     1006.55      905.52    569.26 o 
   5   6   9      567.13      304.17    568.54 o 
   6   6   9     1086.11     1081.68    673.89 o 
   7   6   9      436.62      378.03    582.92 o 
   8   6   9      959.45     1395.41    653.81 o 
   9   6   9      143.39     1017.78    525.33 o 
  10   6   9      938.51      632.16    625.50 o 
  11   6   9      389.66     1016.99    609.14 o 
  12   6   9      731.35     1220.43    585.53 o 
  13   6   9      529.60      568.18    566.32 o 
  14   6   9      975.36      471.43    617.36 o 
 -21   7   9       34.86     1114.97   1096.30 o 
 -20   7   9      624.18     1352.36   1061.62 o 
 -19   7   9      134.06     1021.61   1275.01 o 
 -18   7   9       55.90     -440.12   1005.60 o 
 -17   7   9      226.89     1581.76   1000.27 o 
 -16   7   9      695.82     1467.06   1213.66 o 
 -15   7   9     1954.82      861.57    944.25 o 
 -14   7   9       72.24      117.37   1146.98 o 
 -13   7   9     3675.77     3742.34    949.59 o 
 -12   7   9      900.40      229.40   1146.98 o 
 -11   7   9     2914.33     3624.98   1112.30 o 
 -10   7   9     3034.50     2763.41   1093.63 o 
  -9   7   9        4.14      106.70   1101.63 o 
  -8   7   9      330.48     1392.38   1093.63 o 
  -7   7   9      107.50      901.58   1104.30 o 
  -6   7   9       32.10      449.80    803.22 o 
  -5   7   9       21.68       91.92    765.71 o 
  -4   7   9        4.68      119.08    859.38 o 
  -3   7   9       58.38      177.14    635.48 o 
  -2   7   9     1261.08     1341.32    639.47 o 
  -1   7   9      275.86      291.77    620.65 o 
   0   7   9     1448.35     1226.17    682.97 o 
   1   7   9     1969.11     2278.05    665.49 o 
   2   7   9      664.80      577.17    672.01 o 
   3   7   9     3169.09     3283.17    594.32 o 
   4   7   9     1650.79     1833.75    742.71 o 
   5   7   9     1559.36     1940.87    759.09 o 
   6   7   9       87.13      400.06    839.38 o 
   7   7   9       46.93       28.36    756.88 o 
   8   7   9      201.02      443.44    870.00 o 
   9   7   9        7.67      -13.73    924.11 o 
  10   7   9        2.64       21.67    582.90 o 
  11   7   9       94.27      994.13    620.00 o 
  12   7   9       14.07      547.77    682.44 o 
 -19   8   9      651.67     -224.06   1325.69 o 
 -18   8   9        0.58     -336.09   1058.95 o 
 -17   8   9        7.23     1357.70   1037.61 o 
 -16   8   9        2.43     1667.12   1016.27 o 
 -15   8   9        1.62     -317.42   1280.35 o 
 -14   8   9       98.03      669.51   1008.27 o 
 -13   8   9      153.46      213.39    986.93 o 
 -12   8   9      154.82     1168.32   1170.98 o 
 -11   8   9      874.84      792.21    946.92 o 
 -10   8   9       38.91      -32.01   1170.98 o 
  -9   8   9     1151.53     1611.10   1165.65 o 
  -8   8   9      155.87      685.52    946.92 o 
  -7   8   9     1657.42     1659.11    938.92 o 
  -6   8   9      986.20      558.49    829.54 o 
  -5   8   9     3049.41     3604.53    755.61 o 
  -4   8   9      276.61      474.34    715.54 o 
  -3   8   9     3844.03     4022.52    711.05 o 
  -2   8   9        1.46      345.59    870.05 o 
  -1   8   9      118.61      279.27    883.61 o 
   0   8   9       89.19      203.93    671.36 o 
   1   8   9       84.95      132.65    716.82 o 
   2   8   9       96.38      486.68    699.67 o 
   3   8   9       68.27      688.02    851.63 o 
   4   8   9      142.26       80.37    861.34 o 
   5   8   9       52.89     -290.99    795.18 o 
   6   8   9       99.66       60.99   1054.95 o 
   7   8   9      590.82     1505.70    638.53 o 
   8   8   9      171.21      331.54    905.13 o 
   9   8   9     1550.55     1802.52    717.38 o 
  10   8   9        7.95       39.59    787.91 o 
 -16   9   9      112.43      109.36   1323.02 o 
 -15   9   9     1104.00      272.07   1333.69 o 
 -14   9   9        0.77     1277.68   1058.95 o 
 -13   9   9      809.65      730.86   1045.62 o 
 -12   9   9      188.29      506.80   1032.28 o 
 -11   9   9     1069.80      536.14   1253.67 o 
 -10   9   9        3.02     -437.45   1005.60 o 
  -9   9   9      943.76      784.21   1213.66 o 
  -8   9   9      344.26      269.41   1219.00 o 
  -7   9   9       13.13     -514.81   1200.32 o 
  -6   9   9      145.29      445.45   1202.99 o 
  -5   9   9      752.61     1037.11    774.77 o 
  -4   9   9      307.54      318.57    874.01 o 
  -3   9   9      454.60      952.78    692.83 o 
  -2   9   9      141.57       72.28    698.24 o 
  -1   9   9     1387.03     1327.09    642.50 o 
   0   9   9       17.79      548.57    947.89 o 
   1   9   9     1877.38     2360.29    890.25 o 
   2   9   9        4.60      261.48    727.97 o 
   3   9   9     1431.49     1185.06    908.12 o 
   4   9   9        0.23     -559.74    921.74 o 
   5   9   9      371.67      -17.47    932.37 o 
   6   9   9      173.46     1112.84    743.18 o 
   7   9   9       44.67      217.84    733.26 o 
 -12  10   9      209.89     -362.76   1344.36 o 
 -11  10   9       87.68      253.40   1323.02 o 
 -10  10   9      326.58      429.45   1085.63 o 
  -9  10   9      356.94      789.55   1066.95 o 
  -8  10   9        2.45       96.03   1040.28 o 
  -7  10   9      788.52     1843.16   1248.34 o 
  -6  10   9        6.21      141.37   1269.68 o 
  -5  10   9     1719.29     1912.92    676.60 o 
  -4  10   9        1.72      478.51   1059.50 o 
  -3  10   9      658.61     1491.53    799.56 o 
  -2  10   9      183.55     -104.06    742.01 o 
  -1  10   9       40.20      304.08   1331.03 o 
   0  10   9      147.69      130.73    932.37 o 
   1  10   9       16.48      352.21    822.30 o 
   2  10   9       65.87      840.99    944.49 o 
   3  10   9       45.51        9.04    940.07 o 
   4  10   9       58.29      324.55    965.48 o 
 -27   0  10     1219.45     1277.68   1165.65 o 
 -25   0  10      310.39     1199.41    829.68 o 
 -24   0  10     1494.29     1883.17    724.27 o 
 -23   0  10     2552.28     2465.25    796.46 o 
 -22   0  10      931.80     1180.80    752.88 o 
 -21   0  10     1714.24     1331.03    904.24 o 
 -20   0  10      133.91      116.99    669.54 o 
 -19   0  10     6211.26     5894.20    667.49 o 
 -18   0  10       16.35      175.66    621.12 o 
 -17   0  10     4064.15     3537.34    681.26 o 
 -16   0  10     2163.30     2800.40    747.45 o 
 -15   0  10       21.95      292.49    644.10 o 
 -14   0  10     4915.16     5004.02   1018.94 o 
 -13   0  10     1289.05     2155.25    970.93 o 
 -12   0  10     2083.02     2947.46    968.26 o 
 -11   0  10    10105.63    10085.39    858.90 o 
 -10   0  10      257.49      416.11    752.20 o 
  -7   0  10    31019.65    32363.40   1085.63 o 
  -6   0  10        8.99     -210.72    794.88 o 
  -5   0  10     7008.80     7414.31    725.98 o 
  -4   0  10      115.28       79.81    562.03 o 
  -3   0  10    36231.00    36377.11    782.74 o 
  -2   0  10      555.75      592.16    692.21 o 
  -1   0  10     2055.43     1868.55    693.97 o 
   0   0  10     2464.36     2498.03    610.55 o 
   1   0  10     1520.88     1826.91    566.50 o 
   2   0  10     8660.91     8144.53    646.84 o 
   3   0  10        0.06      229.66    632.54 o 
   4   0  10    17764.77    17726.63    699.82 o 
   5   0  10       74.50       68.10    568.66 o 
   6   0  10     3609.21     3010.58    652.08 o 
   7   0  10     6825.45     6920.16    679.80 o 
   8   0  10      157.64      421.54    619.33 o 
   9   0  10     6211.80     5798.36    913.58 o 
  10   0  10       97.72     -193.05    641.08 o 
  11   0  10     1883.11     2053.33    660.07 o 
  12   0  10        5.67      859.13    656.36 o 
  13   0  10     3452.59     3543.69    700.54 o 
  14   0  10      568.83      398.15    700.68 o 
  15   0  10      277.18     1779.88    816.34 o 
  16   0  10      414.25      864.65    758.66 o 
  17   0  10     1311.19     1467.06   1352.36 o 
 -27   1  10      930.52     1277.68   1141.64 o 
 -26   1  10      468.89      208.06   1112.30 o 
 -25   1  10      857.02      194.72   1291.02 o 
 -24   1  10       94.36      612.75    573.85 o 
 -23   1  10       16.96      522.69    555.31 o 
 -22   1  10      203.65      175.89    573.24 o 
 -21   1  10      234.98      459.36    533.80 o 
 -20   1  10      551.71      664.75    482.13 o 
 -19   1  10     1601.17      999.56    498.60 o 
 -18   1  10       65.59      353.46    472.35 o 
 -17   1  10      493.11      684.52    467.56 o 
 -16   1  10      209.35      268.50    482.75 o 
 -15   1  10     8176.22     7593.23    523.27 o 
 -14   1  10     1239.05     1794.84    632.17 o 
 -13   1  10    28938.89    29270.45    829.67 o 
 -12   1  10     4694.04     5039.97    705.14 o 
 -11   1  10    50775.06    50899.64   1355.03 o 
 -10   1  10    10154.04    10762.80    723.80 o 
  -8   1  10       77.25      144.04    933.59 o 
  -7   1  10     5806.68     5652.19   1026.94 o 
  -6   1  10     3088.43     3168.50    633.83 o 
  -5   1  10     3004.77     3195.89    530.31 o 
  -4   1  10     1364.56     1720.63    445.49 o 
  -3   1  10      484.68      844.03    429.99 o 
  -2   1  10       27.82      261.75    403.41 o 
  -1   1  10    22320.27    22679.02    491.28 o 
   0   1  10     6637.10     6686.35    450.61 o 
   1   1  10    46746.86    46817.13    602.07 o 
   2   1  10      126.69      -23.32    414.69 o 
   3   1  10    35147.30    35112.81    576.16 o 
   4   1  10     7722.06     7869.04    459.31 o 
   5   1  10     8751.31     8528.15    456.37 o 
   6   1  10      124.24      199.86    432.18 o 
   7   1  10      663.14      915.36    465.17 o 
   8   1  10      529.79     1167.40    458.42 o 
   9   1  10     5625.41     5523.01    481.06 o 
  10   1  10      694.26      372.81    455.42 o 
  11   1  10      351.22      872.73    489.73 o 
  12   1  10       22.84       39.47    518.13 o 
  13   1  10       64.89      117.58    540.07 o 
  14   1  10        1.67      382.44    557.95 o 
  15   1  10     1224.86     1398.33    550.72 o 
  16   1  10       50.87      439.60    560.44 o 
  17   1  10     1208.13     1107.66    616.95 o 
 -26   2  10      305.23      309.07    671.23 o 
 -25   2  10       42.28      910.56    708.82 o 
 -24   2  10      562.94     1007.37    750.45 o 
 -23   2  10      770.84      966.78    585.69 o 
 -22   2  10      650.39      986.61    572.43 o 
 -21   2  10      117.70     -128.55    526.64 o 
 -20   2  10     1002.77     1182.52    559.27 o 
 -19   2  10       72.38      647.80    558.47 o 
 -18   2  10     1017.50     1113.82    544.25 o 
 -17   2  10      470.78      400.24    494.60 o 
 -16   2  10     1443.59     1498.23    461.06 o 
 -15   2  10     1611.80     1930.98    643.45 o 
 -14   2  10     1902.39     2020.93    756.55 o 
 -13   2  10     8000.19     7982.60    696.73 o 
 -12   2  10      690.75      475.09    727.62 o 
 -11   2  10      430.05      690.43    734.04 o 
 -10   2  10     5426.66     5298.08    669.47 o 
  -9   2  10     2157.41     2371.31   1149.64 o 
  -8   2  10      162.01      141.37   1104.30 o 
  -7   2  10     2454.68     2085.90   1146.98 o 
  -6   2  10     1677.26     1679.53    737.84 o 
  -5   2  10     6118.56     6344.62    541.70 o 
  -4   2  10     8268.21     7827.13    587.02 o 
  -3   2  10        9.37      171.34    419.30 o 
  -2   2  10    28334.16    28826.29    701.09 o 
  -1   2  10       16.22        7.17    403.50 o 
   0   2  10     2834.31     2746.23    436.02 o 
   1   2  10     4166.64     3875.89    423.53 o 
   2   2  10      673.04      676.08    435.09 o 
   3   2  10     1169.63      974.33    417.67 o 
   4   2  10      919.38     1128.02    471.38 o 
   5   2  10      281.65      467.67    454.33 o 
   6   2  10      230.19      683.35    430.78 o 
   7   2  10      653.04     1175.55    429.69 o 
   8   2  10     1449.58     1298.55    465.48 o 
   9   2  10     1209.04     1399.97    470.53 o 
  10   2  10      595.66     1040.15    507.96 o 
  11   2  10      138.77     -428.03    473.32 o 
  12   2  10      263.26      365.11    651.93 o 
  13   2  10      213.14      279.66    548.25 o 
  14   2  10     2037.26     2279.10    565.41 o 
  15   2  10      210.39      302.00    581.86 o 
  16   2  10      609.86      645.22    565.77 o 
 -26   3  10      277.23      943.37    874.44 o 
 -25   3  10       34.67       62.85    628.24 o 
 -24   3  10      764.85     1844.20    636.67 o 
 -23   3  10       43.78      279.02    604.37 o 
 -22   3  10        0.72     -133.82    615.18 o 
 -21   3  10       20.26      655.81    563.01 o 
 -20   3  10      674.66      781.70    702.47 o 
 -19   3  10      415.25      769.15    543.09 o 
 -18   3  10     2450.77     2129.13    511.86 o 
 -17   3  10       10.82      307.71    543.54 o 
 -16   3  10     4666.24     5004.56    823.81 o 
 -15   3  10      619.61      504.03    690.15 o 
 -14   3  10     7589.67     7801.51    833.98 o 
 -13   3  10      194.46      375.61    685.83 o 
 -12   3  10    18949.49    18947.57    893.56 o 
 -11   3  10     1205.86     1359.74    620.88 o 
 -10   3  10    11526.67    11535.69    754.91 o 
  -9   3  10     2106.95     2796.43    633.82 o 
  -8   3  10     1308.04     1219.00   1320.36 o 
  -7   3  10     2672.04     2787.42   1368.37 o 
  -6   3  10     1573.59     2135.76    874.18 o 
  -5   3  10     3446.38     3585.44    574.04 o 
  -4   3  10     1052.67     1058.83    541.10 o 
  -3   3  10      540.17      627.15    559.59 o 
  -2   3  10     2126.22     2027.47    526.48 o 
  -1   3  10      603.39      807.31    456.33 o 
   0   3  10     4009.09     3572.01    441.49 o 
   1   3  10     2400.78     2334.01    443.53 o 
   2   3  10    19751.51    19824.24    486.15 o 
   3   3  10        0.74      308.43    524.77 o 
   4   3  10     8518.62     8244.14    453.87 o 
   5   3  10       79.81      107.94    427.96 o 
   6   3  10     2152.33     2337.30    494.50 o 
   7   3  10       96.80     -203.17    478.88 o 
   8   3  10      708.82      982.34    531.44 o 
   9   3  10     1815.98     1676.21    579.68 o 
  10   3  10      297.30      -99.50    494.21 o 
  11   3  10      761.14     1116.07    588.69 o 
  12   3  10       58.14     -223.19    499.11 o 
  13   3  10      654.77     1264.50    558.00 o 
  14   3  10     1149.39     2024.18    573.51 o 
  15   3  10      483.22      612.25    591.22 o 
  16   3  10     1324.74     1451.34    555.68 o 
 -25   4  10      454.16      727.13    610.28 o 
 -24   4  10     1341.31     1093.40    619.76 o 
 -23   4  10      455.55      748.78    696.33 o 
 -22   4  10     1596.49     2148.67    764.69 o 
 -21   4  10      683.70      759.73    552.89 o 
 -20   4  10      757.16     1137.21    601.37 o 
 -19   4  10        1.82      217.55    587.54 o 
 -18   4  10      431.14      538.05    799.18 o 
 -17   4  10        2.57      284.64    774.78 o 
 -16   4  10     1040.91     1098.84    781.44 o 
 -15   4  10      131.90      872.88    761.27 o 
 -14   4  10       56.63      199.25    771.48 o 
 -13   4  10     1731.24     2023.49    781.66 o 
 -12   4  10      469.62      488.13    994.94 o 
 -11   4  10      641.76     1624.44   1002.94 o 
 -10   4  10      831.63      541.48   1005.60 o 
  -9   4  10       99.42      173.38    797.55 o 
  -7   4  10     5773.27     5590.84   1643.11 o 
  -6   4  10    10252.22    10104.91    986.55 o 
  -5   4  10     2457.18     2481.74    591.95 o 
  -4   4  10     5522.83     5501.51    594.19 o 
  -3   4  10     1332.17     1078.55    617.62 o 
  -2   4  10     6817.17     6833.55    594.84 o 
  -1   4  10      199.70      407.40    518.67 o 
   0   4  10     2638.55     2890.33    576.47 o 
   1   4  10      159.78      416.46    444.94 o 
   2   4  10      213.29      236.45    541.29 o 
   3   4  10     2722.86     2562.24    477.34 o 
   4   4  10     1774.37     2534.68    484.34 o 
   5   4  10      643.57      898.99    476.53 o 
   6   4  10      719.96      868.23    489.29 o 
   7   4  10      387.84      881.39    502.00 o 
   8   4  10      249.19      391.10    484.62 o 
   9   4  10       80.38      578.94    500.77 o 
  10   4  10      459.37      718.61    635.77 o 
  11   4  10      121.72      382.92    518.75 o 
  12   4  10     1442.31     1929.93    558.72 o 
  13   4  10        2.94     -165.35    598.67 o 
  14   4  10     2180.65     1968.71    561.85 o 
  15   4  10       28.21      276.71    636.73 o 
 -24   5  10        1.36      251.83    788.04 o 
 -23   5  10       68.65      -12.78    788.07 o 
 -22   5  10      106.18      470.00    667.92 o 
 -21   5  10      105.19      650.60    867.72 o 
 -20   5  10       73.81      210.26    884.27 o 
 -19   5  10      513.73      652.69    991.21 o 
 -18   5  10       70.76      427.64    843.36 o 
 -17   5  10        1.70      983.94    870.46 o 
 -16   5  10      611.94      141.37    901.58 o 
 -15   5  10      648.03      346.76   1066.95 o 
 -14   5  10       15.42     -165.38    885.57 o 
 -13   5  10      856.75     -344.09    869.57 o 
 -12   5  10      357.43      624.17    858.90 o 
 -11   5  10      273.24     -229.40    821.55 o 
 -10   5  10      810.76      112.03   1021.61 o 
  -9   5  10      490.60      178.71    818.89 o 
  -8   5  10      238.10     1069.62    810.89 o 
  -6   5  10        0.61      233.46   1028.96 o 
  -5   5  10      826.32      876.01    664.28 o 
  -4   5  10      643.76     1044.91    579.61 o 
  -3   5  10     1203.48     1482.04    546.13 o 
  -2   5  10      779.52     1137.45    587.26 o 
  -1   5  10      670.34      808.03    543.47 o 
   0   5  10      368.20      539.93    554.88 o 
   1   5  10      101.28       58.42    527.06 o 
   2   5  10      150.00      343.77    507.46 o 
   3   5  10        2.74      402.83    574.32 o 
   4   5  10      591.22      647.70    523.26 o 
   5   5  10      289.26      268.18    554.41 o 
   6   5  10      452.98      754.02    556.20 o 
   7   5  10       54.01      593.91    574.20 o 
   8   5  10      288.75      482.02    683.70 o 
   9   5  10        1.89      536.49    529.27 o 
  10   5  10      248.46     1075.16    574.17 o 
  11   5  10      192.62      475.90    563.51 o 
  12   5  10      139.33      308.05    550.85 o 
  13   5  10       37.53      -48.08    622.15 o 
  14   5  10        4.33       95.51    571.65 o 
 -23   6  10      178.71      408.11   2048.55 o 
 -22   6  10       84.29      890.24   1118.47 o 
 -21   6  10        2.90      198.82    965.25 o 
 -20   6  10       77.86     1661.91   1094.96 o 
 -19   6  10      695.40      322.75   1232.33 o 
 -18   6  10      209.51     1667.12    968.26 o 
 -17   6  10      793.11      872.24   1154.98 o 
 -16   6  10      140.63     -114.70    941.59 o 
 -15   6  10      103.74      693.52    901.58 o 
 -14   6  10      396.06       82.69   1112.30 o 
 -13   6  10       59.24      978.93   1085.63 o 
 -12   6  10       37.80      845.56   1085.63 o 
 -11   6  10     3206.83     2968.80    888.24 o 
 -10   6  10      506.87      314.75    853.56 o 
  -9   6  10      532.60      352.10   1074.96 o 
  -8   6  10      328.87      968.26    832.22 o 
  -7   6  10       11.94      672.18   1002.94 o 
  -6   6  10      265.03      186.72   1611.10 o 
  -5   6  10      490.49      608.82    657.51 o 
  -4   6  10        2.08       36.22    620.47 o 
  -3   6  10     2513.31     2092.59    649.03 o 
  -2   6  10      101.94       86.13    643.20 o 
  -1   6  10       10.15      147.68    591.03 o 
   0   6  10        6.74      277.37    626.38 o 
   1   6  10        1.65       10.87    634.34 o 
   2   6  10        0.30     -200.94    696.00 o 
   3   6  10      388.58      331.15    778.91 o 
   4   6  10        3.64      125.65    565.38 o 
   5   6  10        1.46      137.59    523.48 o 
   6   6  10      168.70      634.67    675.60 o 
   7   6  10      141.76      658.55    532.25 o 
   8   6  10      402.16      809.77    542.65 o 
   9   6  10      561.42      595.40    561.88 o 
  10   6  10      116.22      579.50    575.86 o 
  11   6  10      647.95     1046.73    578.90 o 
  12   6  10      308.36      582.26    667.96 o 
  13   6  10      388.15      904.22    615.49 o 
 -21   7  10      214.18     1792.48   1333.69 o 
 -20   7  10      264.69     1045.62   1291.02 o 
 -19   7  10       18.47      -21.34   1037.61 o 
 -18   7  10      179.37      256.07    997.60 o 
 -17   7  10     1214.61     1731.13   1240.33 o 
 -16   7  10      318.39     -397.44    992.27 o 
 -15   7  10      797.08     1611.10   1154.98 o 
 -14   7  10     1138.15     1915.18    941.59 o 
 -13   7  10       70.39      546.81    933.59 o 
 -12   7  10      839.82      106.70   1130.97 o 
 -11   7  10      884.40      602.83   1093.63 o 
 -10   7  10     2693.70     3238.21   1085.63 o 
  -9   7  10     2002.69     2792.75   1112.30 o 
  -8   7  10     2774.17     2283.28   1141.64 o 
  -7   7  10     1155.23     1333.69   1120.30 o 
  -6   7  10      233.17      664.56    808.18 o 
  -5   7  10        8.23      308.09    589.95 o 
  -4   7  10       23.82       70.26    667.59 o 
  -3   7  10      752.15      968.33    658.54 o 
  -2   7  10     1256.09     1761.77    672.26 o 
  -1   7  10      562.24     1236.66    631.26 o 
   0   7  10     3632.31     3120.32    719.90 o 
   1   7  10      598.97      995.41    666.94 o 
   2   7  10     3817.27     4185.06    829.79 o 
   3   7  10      994.02     1311.32    819.39 o 
   4   7  10      956.40     1019.36    758.21 o 
   5   7  10       46.30       35.60    850.93 o 
   6   7  10       26.90     1149.34    860.89 o 
   7   7  10       18.27      469.65    660.69 o 
   8   7  10       42.48      135.59   1009.81 o 
   9   7  10       14.18      653.06    610.72 o 
  10   7  10      127.61      206.53    655.01 o 
  11   7  10        0.76     -220.80    595.71 o 
 -19   8  10        2.21      658.84   1072.29 o 
 -18   8  10      326.93      322.75   1053.62 o 
 -17   8  10       67.95     1787.15   1293.68 o 
 -16   8  10       43.92     1411.05   1253.67 o 
 -15   8  10      438.90      882.90   1026.94 o 
 -14   8  10       12.29      781.54   1013.61 o 
 -13   8  10       21.55      842.89    997.60 o 
 -12   8  10       13.23      184.05    984.27 o 
 -11   8  10        4.30      354.76    962.93 o 
 -10   8  10      149.07     -568.15   1202.99 o 
  -9   8  10      811.60      680.18    968.26 o 
  -8   8  10     1349.57      936.25    933.59 o 
  -7   8  10      550.04     -216.06    954.92 o 
  -6   8  10     1721.22     1769.50   1022.39 o 
  -5   8  10      209.84      549.85    725.56 o 
  -4   8  10      320.89      495.99    667.26 o 
  -3   8  10       12.49     -469.62    802.89 o 
  -2   8  10      471.67      748.75    678.25 o 
  -1   8  10        5.38      206.16    716.22 o 
   0   8  10        6.60       29.86    838.92 o 
   1   8  10      304.98      296.77    655.55 o 
   2   8  10       26.35      458.05    882.90 o 
   3   8  10      353.77      958.10    864.44 o 
   4   8  10       12.66     -489.49    790.09 o 
   5   8  10      727.05     1501.01    910.55 o 
   6   8  10       11.49     -690.90    891.54 o 
   7   8  10      236.17       83.26    753.11 o 
   8   8  10      117.23      262.07    724.12 o 
   9   8  10      235.76      585.44    823.31 o 
 -16   9  10      294.51      832.22   1082.96 o 
 -15   9  10      769.46     1549.75   1072.29 o 
 -14   9  10       81.86      530.81   1026.94 o 
 -13   9  10      504.54     1392.38   1272.34 o 
 -12   9  10       66.83     2598.03   1269.68 o 
 -11   9  10      494.33     1077.62   1000.27 o 
 -10   9  10      341.93     -541.48   1219.00 o 
  -9   9  10      243.84      424.11    997.60 o 
  -8   9  10      461.81      872.24   1229.67 o 
  -7   9  10       58.47      -98.69    968.26 o 
  -6   9  10       44.82      827.83    788.15 o 
  -5   9  10       58.62       19.06    730.24 o 
  -4   9  10       62.75      743.74    956.95 o 
  -3   9  10      311.34      336.35    925.14 o 
  -2   9  10       18.61      214.61    687.15 o 
  -1   9  10       17.91      941.57    956.57 o 
   0   9  10      165.70      670.04    775.21 o 
   1   9  10      701.55      845.76    961.06 o 
   2   9  10       41.94      178.87    898.67 o 
   3   9  10      682.53      954.40    919.37 o 
   4   9  10      104.62     1794.70    839.95 o 
   5   9  10      499.01      552.36    719.61 o 
   6   9  10       44.98      715.91    785.96 o 
   7   9  10      178.60      444.97    741.03 o 
 -12  10  10       48.86      738.87   1090.96 o 
 -11  10  10      150.04    -1034.95   1082.96 o 
  -9  10  10      427.33      738.87   1277.68 o 
  -8  10  10      124.36      690.85   1280.35 o 
  -7  10  10      589.89     1397.00    756.77 o 
  -5  10  10      767.07      893.19    865.60 o 
  -4  10  10      127.70      870.99    929.26 o 
  -3  10  10      753.72     1063.11   1033.74 o 
  -2  10  10        3.54      339.81    997.99 o 
  -1  10  10       62.76      309.42   1096.30 o 
   0  10  10       22.03      159.15    812.50 o 
   1  10  10      104.63      784.93    947.27 o 
   2  10  10       47.70      248.61    790.59 o 
 -27   1  11      115.53      509.57    863.30 o 
 -26   1  11       80.76      285.41   1336.36 o 
 -25   1  11     1480.37     1342.06    823.26 o 
 -24   1  11      232.91      793.18    720.17 o 
 -23   1  11      315.09      617.72    547.97 o 
 -22   1  11        0.28     1009.85    559.54 o 
 -21   1  11      294.46      333.96    544.81 o 
 -20   1  11        5.55       -1.24    534.38 o 
 -19   1  11      353.18      879.51    555.09 o 
 -18   1  11      580.86      513.31    541.41 o 
 -17   1  11      181.04      419.86    475.26 o 
 -16   1  11     2715.27     2840.84    661.38 o 
 -15   1  11      746.34      837.81    637.05 o 
 -14   1  11     4864.86     4590.94    722.36 o 
 -13   1  11     2281.94     2175.01    708.22 o 
 -12   1  11      687.18      152.68    703.29 o 
 -11   1  11     8859.71     8934.07    724.24 o 
  -9   1  11     6077.20     7081.91   1013.61 o 
  -8   1  11      752.08     1016.27    952.26 o 
  -7   1  11        7.47       91.03    601.53 o 
  -6   1  11      716.30      899.79    507.07 o 
  -5   1  11       54.55      194.41    502.85 o 
  -4   1  11     1739.43     1836.29    413.13 o 
  -3   1  11      533.16      319.69    401.79 o 
  -2   1  11      984.48     1044.40    386.03 o 
  -1   1  11      238.90      -48.15    429.45 o 
   0   1  11     4229.03     4059.72    474.44 o 
   1   1  11    11512.75    11287.89    470.55 o 
   2   1  11     6694.98     6531.47    419.23 o 
   3   1  11     7981.84     8084.28    451.88 o 
   4   1  11      688.48      438.87    420.73 o 
   5   1  11     1770.90     1485.06    456.76 o 
   6   1  11      142.69      427.15    446.26 o 
   7   1  11      891.87      971.74    506.77 o 
   8   1  11       45.86       54.12    467.50 o 
   9   1  11      693.68      846.89    477.98 o 
  10   1  11        1.24      409.38    538.73 o 
  11   1  11       88.41     -433.89    524.81 o 
  12   1  11      129.20     -274.13    513.83 o 
  13   1  11       70.52       10.89    525.86 o 
  14   1  11      518.63      917.70    547.11 o 
  15   1  11     1179.74     1130.40    594.66 o 
  16   1  11      448.99      259.16    619.20 o 
 -26   2  11      275.74      835.12    851.41 o 
 -25   2  11      277.75     1264.87    647.80 o 
 -24   2  11     1082.75     1801.88    636.91 o 
 -23   2  11      405.65      724.47    584.64 o 
 -22   2  11      355.97     -253.49    570.11 o 
 -21   2  11     1431.72     1758.24    526.38 o 
 -20   2  11      873.89      677.99    511.01 o 
 -19   2  11     5120.58     5135.88    543.45 o 
 -18   2  11     1086.39     1231.24    492.33 o 
 -17   2  11     4218.19     3934.11    697.22 o 
 -16   2  11      565.42      837.30    650.33 o 
 -15   2  11      531.08      189.77    773.23 o 
 -14   2  11       17.98     -286.71    631.92 o 
 -13   2  11     1140.04     1488.60    655.78 o 
 -12   2  11     1033.71     1011.83    647.61 o 
 -11   2  11     1988.50     2014.74    650.20 o 
 -10   2  11     2166.78     2399.15    557.84 o 
  -9   2  11      246.40      480.13   1101.63 o 
  -8   2  11     4854.63     5414.79   1162.98 o 
  -7   2  11     4298.25     4038.42   1026.94 o 
  -6   2  11     9164.21     9579.36    579.30 o 
  -5   2  11    12025.09    11704.81    569.05 o 
  -4   2  11     5763.67     5837.69    576.53 o 
  -3   2  11    14773.43    14677.68    481.77 o 
  -2   2  11      942.50     1008.63    435.10 o 
  -1   2  11     6351.19     6429.85    435.06 o 
   0   2  11        9.97      130.41    409.19 o 
   1   2  11     3847.68     3487.96    473.12 o 
   2   2  11     1317.62     1474.67    443.52 o 
   3   2  11      650.42      776.81    421.19 o 
   4   2  11     5277.51     5065.51    465.81 o 
   5   2  11      116.81        5.68    480.01 o 
   6   2  11     1727.88     1861.85    455.78 o 
   7   2  11      514.83      250.04    544.89 o 
   8   2  11     1875.97     1504.60    496.06 o 
   9   2  11     1536.57     1166.33    511.05 o 
  10   2  11     1094.37     1181.78    468.92 o 
  11   2  11      607.72      485.00    626.38 o 
  12   2  11       19.60      557.58    617.96 o 
  13   2  11      739.72      625.53    513.02 o 
  14   2  11       28.06     -689.65    555.74 o 
  15   2  11      305.56      754.34    567.29 o 
  16   2  11        6.84     -545.25    692.61 o 
 -26   3  11       27.78     -249.76    861.45 o 
 -25   3  11      178.19      508.38    733.22 o 
 -24   3  11      143.41      798.21    630.26 o 
 -23   3  11     1157.63     1461.01    598.49 o 
 -22   3  11       13.24      355.64    569.75 o 
 -21   3  11      172.52      108.39    607.22 o 
 -20   3  11      825.26      739.19    707.91 o 
 -19   3  11     1165.12     1275.22    509.65 o 
 -18   3  11     1262.74     1619.23    744.12 o 
 -17   3  11       85.58      238.81    812.31 o 
 -16   3  11      109.00      754.56    729.45 o 
 -15   3  11      717.36      970.34    691.32 o 
 -14   3  11       29.03     -231.80    705.19 o 
 -13   3  11     1378.70      979.33    708.08 o 
 -12   3  11       65.40       14.85    681.39 o 
 -11   3  11     4389.46     4561.62    630.79 o 
 -10   3  11     4318.75     4479.18    704.05 o 
  -9   3  11    11046.57    11661.81   1387.04 o 
  -8   3  11     3197.79     3096.84   1248.34 o 
  -7   3  11     2238.51     2366.14    887.39 o 
  -6   3  11      106.33     -199.25    545.04 o 
  -5   3  11       20.69      194.88    561.03 o 
  -4   3  11      607.30      810.38    544.03 o 
  -3   3  11      767.85     1120.83    597.19 o 
  -2   3  11     2503.81     2571.81    446.05 o 
  -1   3  11        7.03      223.13    394.95 o 
   0   3  11     3114.19     2955.59    427.42 o 
   1   3  11       64.24      -61.91    443.94 o 
   2   3  11      588.50      548.89    440.07 o 
   3   3  11     1908.02     2268.34    459.87 o 
   4   3  11       45.86       97.08    429.15 o 
   5   3  11     6118.80     5791.03    463.96 o 
   6   3  11      323.26      582.24    503.98 o 
   7   3  11     4614.95     4604.59    459.82 o 
   8   3  11       51.89      311.96    497.00 o 
   9   3  11     1847.16     2322.48    522.25 o 
  10   3  11      324.26      -10.03    632.61 o 
  11   3  11      540.30      -32.52    593.93 o 
  12   3  11      486.15     1264.65    528.26 o 
  13   3  11      103.24      475.09    612.63 o 
  14   3  11        2.55      569.56    561.46 o 
  15   3  11      162.94      498.35    637.06 o 
 -25   4  11       17.22      117.60    641.19 o 
 -24   4  11      597.16     1214.47    629.40 o 
 -23   4  11      213.13      761.68    744.57 o 
 -22   4  11      381.05       49.43    592.91 o 
 -21   4  11        7.31      681.07    813.13 o 
 -20   4  11      308.65     1246.65    908.51 o 
 -19   4  11      130.37      429.97    785.48 o 
 -18   4  11      432.26      220.17    814.15 o 
 -17   4  11      829.86      915.67    760.05 o 
 -16   4  11     1377.63     1497.08    771.13 o 
 -15   4  11     1519.98     1736.69    781.06 o 
 -14   4  11      460.90       65.90    776.29 o 
 -13   4  11     6961.91     6692.47    869.57 o 
 -12   4  11       88.20      173.38    813.55 o 
 -11   4  11     5526.42     4601.24    866.90 o 
 -10   4  11      784.44      664.18    808.22 o 
  -9   4  11       62.96      282.74    970.93 o 
  -8   4  11      701.05     1237.67   1597.76 o 
  -7   4  11      465.23      376.26    937.26 o 
  -6   4  11      306.72      315.40    571.15 o 
  -5   4  11       29.00      109.76    566.59 o 
  -4   4  11     2646.50     2623.83    570.92 o 
  -3   4  11       57.02      282.30    540.80 o 
  -2   4  11     7917.13     7945.39    555.38 o 
  -1   4  11     2583.05     2595.05    531.88 o 
   0   4  11     6819.30     7035.64    448.56 o 
   1   4  11      801.07     1297.57    481.32 o 
   2   4  11     1449.62     1310.50    522.59 o 
   3   4  11     3024.00     2641.76    510.56 o 
   4   4  11      174.36      696.04    529.01 o 
   5   4  11      989.29     1114.16    509.00 o 
   6   4  11       27.48      193.62    477.39 o 
   7   4  11       39.52      617.23    481.06 o 
   8   4  11      597.29     1433.62    518.73 o 
   9   4  11      206.35      563.08    587.23 o 
  10   4  11      898.61      483.32    513.68 o 
  11   4  11      551.26     1173.72    554.24 o 
  12   4  11     1317.45     1728.85    577.48 o 
  13   4  11      188.29      -64.44    701.69 o 
  14   4  11      754.46      980.94    542.34 o 
 -24   5  11     1144.47     1630.83    935.36 o 
 -23   5  11       43.38    -1544.19   1364.37 o 
 -22   5  11      371.45      568.61    895.72 o 
 -21   5  11        9.55     1099.28    874.37 o 
 -20   5  11      702.64     1409.19    863.29 o 
 -19   5  11       63.76      665.23    864.76 o 
 -18   5  11      122.46      494.38    874.02 o 
 -17   5  11      705.72      424.11    933.59 o 
 -16   5  11      457.61     1261.67   1125.64 o 
 -15   5  11      107.07     1395.04   1098.96 o 
 -14   5  11     3904.61     2974.14    906.91 o 
 -13   5  11      184.87      360.10    869.57 o 
 -12   5  11    12514.74    12312.66   1117.64 o 
 -11   5  11      112.17      205.39    837.56 o 
 -10   5  11     9989.98     9434.55    882.90 o 
  -9   5  11      600.08     1221.66    984.27 o 
  -7   5  11     2113.82     1982.52   1232.34 o 
  -6   5  11     1471.94     1162.96    972.11 o 
  -5   5  11      949.56      907.45    598.37 o 
  -4   5  11      156.00      198.81    633.04 o 
  -3   5  11       50.76      359.51    642.61 o 
  -2   5  11      407.76      557.46    562.34 o 
  -1   5  11     3772.23     3535.67    565.44 o 
   0   5  11      610.36      751.78    610.70 o 
   1   5  11     2318.60     2049.82    572.02 o 
   2   5  11     6754.39     6565.60    502.86 o 
   3   5  11      429.97      724.51    550.76 o 
   4   5  11     3690.44     3917.84    572.44 o 
   5   5  11      123.09      827.31    513.90 o 
   6   5  11     2970.46     3221.26    474.91 o 
   7   5  11     1275.78     1253.03    483.70 o 
   8   5  11     2113.41     1501.58    610.57 o 
   9   5  11      557.34      465.75    576.00 o 
  10   5  11      862.70      983.41    508.90 o 
  11   5  11      162.22     -108.54    548.08 o 
  12   5  11      177.15      262.46    536.94 o 
  13   5  11      749.70      498.33    571.13 o 
 -23   6  11       28.52      640.17   2352.63 o 
 -22   6  11     1111.17     2316.74    981.34 o 
 -21   6  11      121.68      106.70   1058.95 o 
 -20   6  11      721.69     1368.37   1232.33 o 
 -19   6  11        0.68      138.70   1002.94 o 
 -18   6  11      758.33     1848.50   1202.99 o 
 -17   6  11      448.62     -754.87    960.26 o 
 -16   6  11     1904.28     1264.34    946.92 o 
 -15   6  11       19.19      552.15   1141.64 o 
 -14   6  11     1811.58      522.81   1138.97 o 
 -13   6  11     1303.45     2131.24   1101.63 o 
 -12   6  11      980.62      717.53   1098.96 o 
 -11   6  11      698.16      242.73    877.57 o 
 -10   6  11       11.21      562.82    877.57 o 
  -9   6  11     1191.37      480.13   1053.62 o 
  -8   6  11     4966.81     4390.52    858.90 o 
  -7   6  11      880.31      944.25   2056.55 o 
  -6   6  11     6411.41     6919.17    705.65 o 
  -5   6  11      156.19      353.87    649.53 o 
  -4   6  11     3530.73     3574.87    694.09 o 
  -3   6  11        3.91      298.11    642.81 o 
  -2   6  11     2848.15     2721.32    601.65 o 
  -1   6  11       39.50      566.18    626.37 o 
   0   6  11      441.75      165.80    589.78 o 
   1   6  11     2824.52     3050.55    659.06 o 
   2   6  11      175.73      606.83    699.82 o 
   3   6  11     4816.02     4593.44    628.52 o 
   4   6  11      359.01      563.33    622.11 o 
   5   6  11     1769.01     1736.79    539.08 o 
   6   6  11       46.36     -132.78    558.65 o 
   7   6  11      118.34      479.71    528.03 o 
   8   6  11      919.91      860.75    557.19 o 
   9   6  11       78.28     -451.04    643.44 o 
  10   6  11     1653.29     1850.22    613.54 o 
  11   6  11      417.74     1265.84    722.04 o 
  12   6  11      611.99     1135.80    607.09 o 
 -21   7  11      124.44       37.34   1090.96 o 
 -20   7  11       25.95     -600.16   1056.29 o 
 -19   7  11      185.40      618.83   1040.28 o 
 -18   7  11       45.61     -504.14   1005.60 o 
 -17   7  11        1.97      264.07   1000.27 o 
 -16   7  11      365.39      232.06   1208.33 o 
 -15   7  11     1338.26      402.78    952.26 o 
 -14   7  11      454.53      448.12    952.26 o 
 -13   7  11     1797.08     2184.59   1165.65 o 
 -12   7  11      868.83      549.48   1146.98 o 
 -11   7  11     1264.24     2053.89    904.24 o 
 -10   7  11      316.13      109.36    898.91 o 
  -9   7  11     2144.40     2144.58    957.59 o 
  -8   7  11      497.03      480.13   1117.64 o 
  -7   7  11     3060.99     2368.64   1112.30 o 
  -6   7  11     1234.96     1462.49    644.31 o 
  -5   7  11     1811.53     1752.33    710.27 o 
  -4   7  11      131.03      442.78    684.41 o 
  -3   7  11       22.96      619.23    622.95 o 
  -2   7  11      107.69      389.41    646.03 o 
  -1   7  11       11.72      655.82    685.52 o 
   0   7  11        9.85       16.64    813.78 o 
   1   7  11      557.35      884.60    625.47 o 
   2   7  11      850.68      857.73    735.10 o 
   3   7  11       60.54      246.15    826.12 o 
   4   7  11     1511.51     1250.75    862.72 o 
   5   7  11      305.17      811.40    860.83 o 
   6   7  11     1358.11      958.60    718.26 o 
   7   7  11      712.56     1238.84    635.19 o 
   8   7  11      379.43      231.08    653.97 o 
   9   7  11      372.41      886.68    594.86 o 
  10   7  11      550.64     1011.89    632.51 o 
 -19   8  11      429.94     1200.32   1098.96 o 
 -18   8  11        2.75      178.71   1277.68 o 
 -17   8  11      992.41      -29.34   1077.62 o 
 -16   8  11      187.83      648.17   1021.61 o 
 -15   8  11     1153.70      616.17   1243.00 o 
 -14   8  11      130.11     -117.36   1037.61 o 
 -13   8  11      859.41     1461.73   1213.66 o 
 -12   8  11     1118.57     1280.35    978.93 o 
 -11   8  11      100.41      504.14   1194.99 o 
 -10   8  11      648.52     1136.31    954.92 o 
  -9   8  11     1117.57      754.87    981.60 o 
  -8   8  11      112.87      186.72   1176.32 o 
  -7   8  11     1975.44     1264.34   1170.98 o 
  -6   8  11       10.45       -9.51    739.43 o 
  -5   8  11      738.96     1092.30    630.76 o 
  -4   8  11       71.40      313.01    801.61 o 
  -3   8  11     2577.03     2798.00    759.35 o 
  -2   8  11        2.92      187.19    744.81 o 
  -1   8  11      959.23     1403.90    703.55 o 
   0   8  11       70.86      137.33    909.80 o 
   1   8  11      367.12     -231.83    778.47 o 
   2   8  11      114.79      132.56    781.09 o 
   3   8  11      607.22      843.81    889.24 o 
   4   8  11      460.28      582.75    796.62 o 
   5   8  11      397.69     1512.42    648.28 o 
   6   8  11      573.49     1082.77   1038.95 o 
   7   8  11       61.26      620.59    714.92 o 
   8   8  11       22.80     -154.67    770.44 o 
 -16   9  11      129.10      997.60   1093.63 o 
 -14   9  11        9.19    -2197.93   1315.02 o 
 -13   9  11     1533.05     1528.41   1050.95 o 
 -12   9  11        4.64     1584.43   1037.61 o 
 -11   9  11     1298.94      874.90   1277.68 o 
 -10   9  11      493.76     -208.06   1008.27 o 
  -9   9  11     1934.53     1968.53   1243.00 o 
  -8   9  11      114.94      248.07   1010.94 o 
  -7   9  11     2074.45     2808.16    881.42 o 
  -6   9  11      683.72      778.40    765.00 o 
  -5   9  11      363.30      349.80    728.78 o 
  -4   9  11      112.12     -287.99    854.67 o 
  -3   9  11       62.18      827.41    845.37 o 
  -2   9  11       25.54      728.81    955.05 o 
  -1   9  11      167.43      891.89    949.45 o 
   0   9  11       47.85      812.61    747.21 o 
   1   9  11      117.45     1075.43    901.36 o 
   2   9  11       69.38      451.43    926.71 o 
   3   9  11      233.45     1091.99    925.03 o 
   4   9  11      223.13      441.19    784.97 o 
   5   9  11      175.30      157.90    797.47 o 
   6   9  11      286.77      573.81    797.20 o 
 -11  10  11       14.80     -389.44   1328.36 o 
  -9  10  11      422.27     1405.71   1080.29 o 
  -8  10  11       92.15     1776.48   1061.62 o 
  -7  10  11      439.64     -392.11   1323.02 o 
  -5  10  11      651.53      832.42    724.05 o 
  -4  10  11       23.38      -37.34   1851.17 o 
  -3  10  11      264.54     1268.12   1045.25 o 
  -2  10  11      113.38      -94.35   1005.74 o 
  -1  10  11       42.63      257.14    690.24 o 
   0  10  11      217.38     -348.64    959.95 o 
   1  10  11        6.18      408.01    960.02 o 
 -27   0  12      985.81     1197.66   1357.70 o 
 -26   0  12      142.30     1425.72    933.63 o 
 -25   0  12        4.67      499.16    808.90 o 
 -24   0  12      338.37      718.70   1313.69 o 
 -23   0  12      145.96      923.59    775.48 o 
 -22   0  12     1189.18     1078.00    786.88 o 
 -21   0  12      713.57      961.36    733.06 o 
 -20   0  12     5078.99     4722.74    745.04 o 
 -19   0  12    13033.91    12872.81   1184.32 o 
 -18   0  12     4240.03     3504.95    933.59 o 
 -17   0  12    13349.20    13294.25   1138.97 o 
 -16   0  12      309.68      538.81    845.56 o 
 -15   0  12    13115.22    13462.30   1106.97 o 
 -14   0  12        7.18      837.56    994.94 o 
 -13   0  12     7204.12     6703.14   1026.94 o 
 -12   0  12     4030.36     3379.58    965.59 o 
 -11   0  12     9819.39     9674.61   1018.94 o 
  -9   0  12     6493.82     7466.01    834.89 o 
  -8   0  12     5796.81     4926.66    965.59 o 
  -7   0  12      439.92      605.50    773.54 o 
  -6   0  12     9142.70     8655.67   1010.94 o 
  -5   0  12     2016.59     1602.13    596.66 o 
  -4   0  12    11934.81    12496.43    721.43 o 
  -3   0  12    21928.67    21837.72    665.79 o 
  -2   0  12    12613.05    13376.91    734.60 o 
  -1   0  12     4883.87     4894.33    627.76 o 
   0   0  12      346.51      639.75    620.45 o 
   1   0  12     3403.83     3613.45    631.23 o 
   2   0  12     1131.42      986.60    571.46 o 
   3   0  12     7062.82     6736.30    665.97 o 
   4   0  12     5417.99     4826.12    660.41 o 
   5   0  12     7031.35     6834.75    686.46 o 
   6   0  12     5620.91     4744.53    689.92 o 
   7   0  12     3810.64     3603.35    645.95 o 
   8   0  12     5655.27     5171.66    788.40 o 
   9   0  12     1233.65     1495.88    657.26 o 
  10   0  12     2872.12     2800.45    690.25 o 
  11   0  12     1414.00     1318.46    690.29 o 
  12   0  12       45.09      133.46    771.61 o 
  13   0  12     2010.02     2056.55   1026.94 o 
  14   0  12      360.88      528.14   1048.28 o 
  15   0  12     1085.78     1820.32    854.20 o 
 -27   1  12      382.63     1086.91    591.70 o 
 -26   1  12       28.72       37.70    662.86 o 
 -25   1  12     1979.06     2349.12    618.72 o 
 -24   1  12       83.61      592.93    671.15 o 
 -23   1  12     2994.19     2848.25    582.51 o 
 -22   1  12      628.58     1263.61    605.90 o 
 -21   1  12      526.13      453.04    528.71 o 
 -20   1  12     2210.28     2241.24    517.50 o 
 -19   1  12      446.14     1447.57    794.05 o 
 -18   1  12      608.90      769.71    631.84 o 
 -17   1  12      612.00      532.13    615.80 o 
 -16   1  12     4030.38     3522.23    672.28 o 
 -15   1  12       16.30       -9.16    641.14 o 
 -14   1  12     1505.01     1385.13    671.43 o 
 -13   1  12      569.02      643.64    615.23 o 
 -12   1  12       90.71       30.65    682.50 o 
 -11   1  12     5438.84     5053.21    638.01 o 
 -10   1  12     2398.52     3086.17   1000.27 o 
  -9   1  12    22733.38    22939.52   1154.98 o 
  -8   1  12    10223.52    12327.38    952.26 o 
  -7   1  12     5707.87     5279.66    630.36 o 
  -6   1  12     4885.57     5157.93    500.88 o 
  -5   1  12      286.57      745.76    539.36 o 
  -4   1  12     2378.29     2051.75    405.49 o 
  -3   1  12     3448.72     4060.41    439.82 o 
  -2   1  12     2481.99     2244.87    415.25 o 
  -1   1  12     5551.02     5497.60    428.34 o 
   0   1  12     4949.23     4831.94    416.43 o 
   1   1  12     1294.10     1282.81    425.58 o 
   2   1  12       26.83      103.15    401.74 o 
   3   1  12     3194.59     2939.20    440.35 o 
   4   1  12      602.43      429.71    454.96 o 
   5   1  12     4684.90     4667.72    462.47 o 
   6   1  12     2405.54     2779.27    466.10 o 
   7   1  12     4780.07     4535.30    482.28 o 
   8   1  12     1308.83     1393.90    502.51 o 
   9   1  12      323.82      549.18    469.43 o 
  10   1  12     1119.73      783.50    579.66 o 
  11   1  12      636.04     1270.05    489.01 o 
  12   1  12     1813.48     1897.78    509.92 o 
  13   1  12     1275.58     1512.88    541.91 o 
  14   1  12     1102.98     1683.80    811.50 o 
  15   1  12       14.64      219.54    898.23 o 
 -27   2  12      704.87      791.96    740.51 o 
 -26   2  12      192.15      437.33    662.98 o 
 -25   2  12      298.88      550.21    676.44 o 
 -24   2  12        2.33     -532.40    747.93 o 
 -23   2  12       52.60      921.72    590.55 o 
 -22   2  12        6.65      546.85    574.93 o 
 -21   2  12       60.00      230.46    527.67 o 
 -20   2  12       24.66       79.33    731.21 o 
 -19   2  12      517.79      860.56    727.37 o 
 -18   2  12        7.81      -23.99    687.88 o 
 -17   2  12      150.90     -291.67    660.77 o 
 -16   2  12     1716.87     1861.70    798.94 o 
 -15   2  12     2224.75     2295.95    732.10 o 
 -14   2  12     4280.57     4519.63    772.04 o 
 -13   2  12     3096.82     2699.98    673.04 o 
 -12   2  12     3766.65     3502.97    629.80 o 
 -11   2  12     4191.54     3708.26    578.35 o 
 -10   2  12      712.23      882.90   1157.65 o 
  -9   2  12     1560.31     1869.84   1160.31 o 
  -8   2  12     2992.85     2838.10   1032.28 o 
  -7   2  12     2361.34     2360.85    551.00 o 
  -6   2  12        3.90      -33.17    519.14 o 
  -5   2  12       55.27      515.75    517.21 o 
  -4   2  12      221.28      -45.75    517.85 o 
  -3   2  12       33.72      348.74    434.82 o 
  -2   2  12      202.45      547.97    414.25 o 
  -1   2  12      130.44       56.33    415.55 o 
   0   2  12     1912.00     1931.87    467.43 o 
   1   2  12     4617.48     4740.33    460.14 o 
   2   2  12     5104.12     5044.47    419.06 o 
   3   2  12     6061.03     5961.98    476.82 o 
   4   2  12     1712.74     1436.04    435.12 o 
   5   2  12     2745.53     2833.59    476.96 o 
   6   2  12     2383.87     2000.20    473.74 o 
   7   2  12     4094.29     3981.34    455.01 o 
   8   2  12      196.94      211.34    475.06 o 
   9   2  12     1693.41     2156.62    556.13 o 
  10   2  12     1161.60      862.92    561.49 o 
  11   2  12        1.33      281.53    573.21 o 
  12   2  12      453.85      670.92    562.91 o 
  13   2  12       48.18      299.27    536.35 o 
  14   2  12      781.78      678.41    565.10 o 
  15   2  12      100.80      708.19    672.59 o 
 -26   3  12     1312.37     1181.75    730.11 o 
 -25   3  12      219.48      402.09    732.79 o 
 -24   3  12     2633.90     3205.20    652.66 o 
 -23   3  12      160.16      679.73    590.75 o 
 -22   3  12     1317.72      712.19    965.59 o 
 -21   3  12      168.61      -47.35    851.02 o 
 -20   3  12     4074.49     3638.15    767.79 o 
 -19   3  12      540.99      636.21    768.29 o 
 -18   3  12       66.41      190.08    829.66 o 
 -17   3  12     3554.09     2914.44    860.99 o 
 -16   3  12      516.28      619.69    738.77 o 
 -15   3  12      728.84     1113.97    695.52 o 
 -14   3  12     3756.94     3565.78    799.49 o 
 -13   3  12     2929.93     2948.32    723.42 o 
 -12   3  12     8996.87     8832.47    672.95 o 
 -11   3  12       15.10      256.32    679.36 o 
 -10   3  12     2711.57     2646.05   1288.35 o 
  -9   3  12     1236.34     1704.46   1272.34 o 
  -8   3  12     5029.46     4803.96   1189.65 o 
  -7   3  12      923.54     1044.76    630.72 o 
  -6   3  12     5635.98     5648.33    652.19 o 
  -5   3  12       14.34      371.20    576.47 o 
  -4   3  12     4845.99     5211.11    609.21 o 
  -3   3  12       12.50      -21.08    557.87 o 
  -2   3  12     1897.15     2213.23    464.95 o 
  -1   3  12     4454.30     4452.40    478.59 o 
   0   3  12     4221.64     4346.31    440.94 o 
   1   3  12     8120.71     7600.72    436.07 o 
   2   3  12     4655.39     4508.08    472.77 o 
   3   3  12     5723.05     5297.49    473.43 o 
   4   3  12     2346.24     2627.87    499.97 o 
   5   3  12      964.31     1007.09    459.85 o 
   6   3  12     3459.03     3570.52    477.19 o 
   7   3  12     2207.76     2234.08    526.59 o 
   8   3  12     3025.41     2610.86    545.42 o 
   9   3  12       34.43     -171.33    559.22 o 
  10   3  12     1933.41     1979.53    655.59 o 
  11   3  12      108.65      374.87    506.69 o 
  12   3  12     1633.63     2215.96    548.70 o 
  13   3  12      358.41     1336.47    554.35 o 
  14   3  12        0.72      244.29    562.57 o 
 -25   4  12      337.45      127.29   1029.67 o 
 -24   4  12      190.33      918.06    885.13 o 
 -23   4  12      530.88      489.91    863.12 o 
 -22   4  12      235.46     1022.67    843.99 o 
 -21   4  12      410.08       80.56    935.83 o 
 -20   4  12      304.13      574.02    790.11 o 
 -19   4  12       99.52      353.34    824.73 o 
 -18   4  12     1677.18     2029.52    792.68 o 
 -17   4  12     1459.77     2422.51    793.19 o 
 -16   4  12     5977.61     5727.32    816.14 o 
 -15   4  12       94.00      843.42    907.80 o 
 -14   4  12     5680.27     6218.01    762.39 o 
 -13   4  12      162.52      455.45    889.65 o 
 -12   4  12      594.79      240.06   1000.27 o 
 -11   4  12     1492.79     1090.96    994.94 o 
 -10   4  12      132.58      243.30    819.67 o 
  -9   4  12     8109.22     6943.21   1736.47 o 
  -8   4  12      449.51     1088.29   1517.74 o 
  -7   4  12     3429.40     2965.08    903.45 o 
  -6   4  12     6902.86     6598.27    598.38 o 
  -5   4  12      109.64      190.68    600.08 o 
  -4   4  12    11421.48    10978.26    587.05 o 
  -3   4  12     2213.79     2375.45    542.06 o 
  -2   4  12      888.82      863.62    579.36 o 
  -1   4  12      921.99     1305.67    538.02 o 
   0   4  12     1344.02     1483.87    441.48 o 
   1   4  12      869.47      849.01    495.08 o 
   2   4  12      843.24      453.54    428.68 o 
   3   4  12     2978.38     3270.41    456.91 o 
   4   4  12      694.03      453.09    511.61 o 
   5   4  12     3187.44     3352.48    505.92 o 
   6   4  12     1848.23     1554.36    535.63 o 
   7   4  12     2034.60     2219.64    496.42 o 
   8   4  12      614.91      697.04    504.31 o 
   9   4  12     1131.18     1014.69    518.30 o 
  10   4  12     3065.79     2579.36    561.67 o 
  11   4  12      888.99      780.76    569.76 o 
  12   4  12     1188.49     1197.76    532.75 o 
  13   4  12       67.85     -268.98    726.69 o 
  14   4  12     1114.43      842.81    586.71 o 
 -24   5  12      166.67      633.79   1049.43 o 
 -23   5  12       34.00      633.01    906.26 o 
 -22   5  12      788.07      723.32    895.88 o 
 -21   5  12        3.82     -152.52    885.65 o 
 -20   5  12      537.95      347.48    890.35 o 
 -19   5  12      363.23      230.81    890.70 o 
 -18   5  12      305.07       65.56    899.08 o 
 -17   5  12      348.86      682.85   1144.31 o 
 -16   5  12     1024.76     1541.75   1120.30 o 
 -15   5  12      192.16      -69.35   1085.63 o 
 -14   5  12       24.71      437.45    885.57 o 
 -13   5  12      555.67      824.22    861.57 o 
 -12   5  12       24.41      562.82   1072.29 o 
 -11   5  12      317.51      565.49    842.89 o 
 -10   5  12       94.71      -37.34    837.56 o 
  -9   5  12      287.19      386.77   1016.27 o 
  -8   5  12      332.13      525.48   1781.81 o 
  -7   5  12      181.12      371.55   1055.64 o 
  -6   5  12     1064.56     1325.46    605.73 o 
  -5   5  12     1984.80     1905.49    664.43 o 
  -4   5  12      394.27      779.29    563.69 o 
  -3   5  12     1790.66     1759.58    627.27 o 
  -2   5  12       40.05      551.48    570.89 o 
  -1   5  12      145.13      212.24    608.16 o 
   0   5  12        9.12     -202.39    557.51 o 
   1   5  12      424.02      175.53    577.92 o 
   2   5  12     1384.32      764.12    491.32 o 
   3   5  12     2611.25     2710.77    567.68 o 
   4   5  12      720.11     1159.90    517.40 o 
   5   5  12     1533.11     1545.58    500.06 o 
   6   5  12     1403.16     1887.30    503.73 o 
   7   5  12        2.02      110.45    561.39 o 
   8   5  12      601.14     1055.94    573.27 o 
   9   5  12       73.25      427.30    553.71 o 
  10   5  12      366.40      456.69    644.93 o 
  11   5  12      186.02      881.74    613.25 o 
  12   5  12        3.17       23.78    687.52 o 
  13   5  12      199.58      316.96    586.91 o 
 -23   6  12       13.41      860.51   1027.41 o 
 -22   6  12        2.05      440.12   1061.62 o 
 -21   6  12       50.47      477.46   1293.68 o 
 -20   6  12       17.53      173.38   1034.95 o 
 -19   6  12      116.14     1074.96   1224.33 o 
 -18   6  12        6.56      202.72    997.60 o 
 -17   6  12     1249.45     1328.36    938.92 o 
 -16   6  12       94.10     1381.71   1149.64 o 
 -15   6  12      193.55      584.16    936.25 o 
 -14   6  12        9.70      778.88    917.58 o 
 -13   6  12        7.46      -34.68    874.90 o 
 -12   6  12      872.93      832.22   1080.29 o 
 -11   6  12      339.09      205.39   1101.63 o 
 -10   6  12      502.13      536.14    866.90 o 
  -9   6  12       40.90      440.12    842.89 o 
  -8   6  12      359.16     -232.06   1050.95 o 
  -7   6  12      149.17      416.47   1150.64 o 
  -6   6  12       26.22       50.00    736.69 o 
  -5   6  12     2614.78     3062.42    716.33 o 
  -4   6  12       12.13      680.37    678.27 o 
  -3   6  12     2502.15     2247.67    695.47 o 
  -2   6  12     2398.26     2439.73    610.34 o 
  -1   6  12      879.53      491.84    603.50 o 
   0   6  12     1221.84     1281.47    656.73 o 
   1   6  12     2456.12     2118.99    661.02 o 
   2   6  12        0.01      -47.34    609.85 o 
   3   6  12       62.60      371.54    624.42 o 
   4   6  12       30.88      695.06    641.60 o 
   5   6  12       26.76      349.06    551.80 o 
   6   6  12     1028.22      795.30    549.88 o 
   7   6  12        2.73      511.38    556.36 o 
   8   6  12      257.99      578.23    683.62 o 
   9   6  12      141.29      425.99    577.55 o 
  10   6  12      127.96      351.48    565.54 o 
  11   6  12      429.84      957.62    635.45 o 
 -21   7  12        1.80      818.89   1090.96 o 
 -19   7  12      182.94      224.06   1066.95 o 
 -18   7  12      527.79     1904.51    997.60 o 
 -17   7  12        5.07     -136.04   1208.33 o 
 -16   7  12     1626.07     1579.09    997.60 o 
 -15   7  12     1474.52     1339.03    960.26 o 
 -14   7  12      763.30     1034.95   1168.32 o 
 -13   7  12     3139.28     3360.91    957.59 o 
 -12   7  12     1969.67     2710.06    949.59 o 
 -11   7  12     1209.67      152.04    909.58 o 
 -10   7  12     2854.36     2566.03    968.26 o 
  -9   7  12      518.55      544.15    901.58 o 
  -8   7  12     1087.76     1635.11    920.25 o 
  -7   7  12        3.46      339.74    684.52 o 
  -6   7  12       62.91      197.94    741.86 o 
  -5   7  12      116.33      117.26    704.99 o 
  -4   7  12     1695.30     1779.07    730.77 o 
  -3   7  12      955.82     1012.92    721.92 o 
  -2   7  12      213.57       63.56    647.91 o 
  -1   7  12     1009.66     1114.71    665.59 o 
   0   7  12      127.24      334.26    732.13 o 
   1   7  12       85.32       83.72    740.30 o 
   2   7  12      579.40      860.70    648.54 o 
   3   7  12       24.58       42.79    664.86 o 
   4   7  12     1202.38     1635.97    793.66 o 
   5   7  12      273.92     1541.55    720.00 o 
   6   7  12      208.75      173.02    728.81 o 
   7   7  12      297.33      306.37    684.15 o 
   8   7  12       38.22      263.42    627.03 o 
   9   7  12      466.92     1053.43    571.51 o 
  10   7  12       32.01      653.08    687.69 o 
 -19   8  12       67.78     -445.45   1315.02 o 
 -18   8  12       97.95      349.43   1040.28 o 
 -17   8  12        4.93     1821.82   1018.94 o 
 -16   8  12      527.27     2189.92   1267.01 o 
 -15   8  12       92.14      208.06   1010.94 o 
 -14   8  12      243.87      349.43   1040.28 o 
 -13   8  12       26.41     -858.90    989.60 o 
 -12   8  12        1.16     -992.27   1208.33 o 
 -11   8  12      168.20      341.43    976.26 o 
 -10   8  12      352.01      432.12   1192.32 o 
  -9   8  12      819.47     2357.97   1186.99 o 
  -8   8  12      474.93      949.59   1008.27 o 
  -7   8  12      305.99      821.55    698.86 o 
  -6   8  12      107.72      319.58    666.52 o 
  -5   8  12     1103.80     1147.35    805.41 o 
  -4   8  12      515.98      643.64    780.52 o 
  -3   8  12      681.39      446.55    976.81 o 
  -2   8  12      838.03     1025.83    674.89 o 
  -1   8  12      278.57     -115.59    765.12 o 
   0   8  12       13.09       51.01    763.40 o 
   1   8  12        3.20      507.76    774.49 o 
   2   8  12       27.86     1332.38    875.98 o 
   3   8  12      377.03      666.93    741.69 o 
   4   8  12      232.45     1216.66    693.92 o 
   5   8  12      623.45      -39.84    870.92 o 
   6   8  12       26.69      112.45    658.08 o 
   7   8  12      681.38      764.05    723.78 o 
 -14   9  12       20.60      637.51   1066.95 o 
 -13   9  12       29.71     -520.14   1056.29 o 
 -12   9  12        0.00     1531.08   1277.68 o 
 -11   9  12      274.37     1048.28   1018.94 o 
  -9   9  12      684.58     1101.63   1018.94 o 
  -8   9  12        3.88     1456.39   1032.28 o 
  -7   9  12      444.95     1141.86    729.75 o 
  -6   9  12       65.55       74.63    955.88 o 
  -5   9  12      299.49      386.08    720.81 o 
  -4   9  12      227.95      952.26   1600.43 o 
  -3   9  12        2.77      138.70   1595.10 o 
  -2   9  12       37.64      404.64    743.26 o 
  -1   9  12       23.72      632.46    954.71 o 
   0   9  12      105.07       64.59    746.92 o 
   1   9  12       41.36      444.60    924.38 o 
   2   9  12        0.51      439.46    774.84 o 
   3   9  12      283.89      454.50    727.18 o 
   4   9  12      353.48       -5.36    994.54 o 
   5   9  12      707.94     1597.92    740.79 o 
 -11  10  12      271.86      170.71   1098.96 o 
 -10  10  12       28.14      856.23   1077.62 o 
  -9  10  12        0.45     1055.49    842.78 o 
  -8  10  12      344.08     1058.95   1096.30 o 
  -7  10  12      250.21     -317.42   1088.29 o 
  -6  10  12      373.31      959.82    768.21 o 
  -5  10  12      299.92      482.80   2032.55 o 
  -4  10  12      767.22      656.18   1752.47 o 
  -3  10  12      532.21      925.82    918.02 o 
  -2  10  12       47.43      429.48    743.51 o 
  -1  10  12      399.98      555.64   1209.66 o 
   0  10  12        9.19     1128.43    835.09 o 
 -27   1  13      958.46     1824.53    739.14 o 
 -26   1  13      619.47     -128.06    784.37 o 
 -25   1  13     1183.16      899.42    610.22 o 
 -24   1  13     1221.46     1139.50    567.50 o 
 -23   1  13      469.39      805.64    872.33 o 
 -22   1  13      297.37      558.44    851.55 o 
 -21   1  13      546.47     1034.44    847.55 o 
 -20   1  13      216.88       41.34    818.58 o 
 -19   1  13     2553.37     3090.59    726.78 o 
 -18   1  13       98.88      204.59    776.97 o 
 -17   1  13     1333.86     1217.74    761.93 o 
 -16   1  13     3146.13     3390.83    680.21 o 
 -15   1  13     3068.87     3278.62    739.25 o 
 -14   1  13     4412.37     3585.40    642.18 o 
 -13   1  13     2160.13     1907.48    624.86 o 
 -12   1  13     3477.92     3431.07    704.04 o 
 -11   1  13     1677.75     1424.38   1000.27 o 
 -10   1  13       75.24      301.41    994.94 o 
  -9   1  13     2216.35     2162.88    689.02 o 
  -8   1  13      314.94      425.65    608.07 o 
  -7   1  13     1392.80     1100.62    601.14 o 
  -6   1  13     4829.91     4877.89    529.59 o 
  -5   1  13     1790.72     2054.18    430.04 o 
  -4   1  13       33.21       52.72    423.01 o 
  -3   1  13     2432.59     2881.25    432.68 o 
  -2   1  13      600.57      975.92    434.65 o 
  -1   1  13        8.85      116.81    414.54 o 
   0   1  13     4902.46     4927.37    457.81 o 
   1   1  13     1516.84     1488.24    428.14 o 
   2   1  13     5782.56     5443.82    430.94 o 
   3   1  13     5850.33     5379.48    474.49 o 
   4   1  13      581.63      297.46    451.32 o 
   5   1  13     4554.37     4332.22    453.76 o 
   6   1  13      309.99      827.58    445.02 o 
   7   1  13       24.40      332.97    472.77 o 
   8   1  13      418.08      785.41    488.43 o 
   9   1  13       77.60     -614.41    641.70 o 
  10   1  13       25.25      -41.96    511.67 o 
  11   1  13      458.04      860.04    529.29 o 
  12   1  13        3.24      478.51    635.95 o 
  13   1  13        4.06      560.39    819.43 o 
  14   1  13      779.88     1436.56    707.02 o 
 -27   2  13      767.73     1176.27    618.85 o 
 -26   2  13      335.24     -626.84   1058.95 o 
 -25   2  13      192.14     -229.40   1074.96 o 
 -24   2  13     1188.23      903.09    923.93 o 
 -23   2  13      493.97      929.91    798.52 o 
 -22   2  13      338.48     1246.48    773.57 o 
 -21   2  13     3014.83     2930.91    772.21 o 
 -20   2  13      115.26      578.13    881.57 o 
 -19   2  13     2151.92     1584.29    733.14 o 
 -18   2  13     6249.13     6446.54    807.67 o 
 -17   2  13     4087.65     3821.45    746.47 o 
 -16   2  13     2201.92     2406.90    669.27 o 
 -15   2  13     3064.29     2850.04    659.31 o 
 -14   2  13      702.63     1017.13    753.93 o 
 -13   2  13     2969.59     2799.53    637.53 o 
 -12   2  13     2951.49     2950.32    573.79 o 
 -11   2  13        5.02      -50.68   1165.65 o 
 -10   2  13     5323.43     5217.41   1061.62 o 
  -9   2  13      487.09      645.51   1170.98 o 
  -8   2  13       14.54      500.66    662.19 o 
  -7   2  13       29.39      171.89    522.00 o 
  -6   2  13       61.23      226.47    528.00 o 
  -5   2  13     1234.01     1439.80    496.73 o 
  -4   2  13    10326.35    10352.48    497.65 o 
  -3   2  13     4657.74     4542.08    483.33 o 
  -2   2  13     7540.70     7682.01    444.04 o 
  -1   2  13     2099.08     2052.38    446.86 o 
   0   2  13      413.60      545.50    446.07 o 
   1   2  13     1538.01     1478.16    433.68 o 
   2   2  13       60.03      376.72    455.02 o 
   3   2  13     3139.86     2950.89    425.90 o 
   4   2  13      487.69      574.10    476.69 o 
   5   2  13     2087.78     1586.62    490.03 o 
   6   2  13      494.00      704.71    561.34 o 
   7   2  13      625.19     1008.17    479.82 o 
   8   2  13     3286.57     3266.94    478.77 o 
   9   2  13     1027.55     1374.71    571.22 o 
  10   2  13     3076.51     2450.38    657.77 o 
  11   2  13      318.13      885.26    530.25 o 
  12   2  13     2349.51     1793.03    551.36 o 
  13   2  13      466.92      459.85    542.45 o 
  14   2  13      610.70     1187.42    601.63 o 
 -26   3  13       21.88      819.16    844.69 o 
 -25   3  13      390.76      884.22   1001.60 o 
 -24   3  13       62.53     1098.49    856.23 o 
 -23   3  13      226.92     -410.78   1026.94 o 
 -22   3  13      574.66     1323.02   1210.99 o 
 -21   3  13     3024.72     3248.11    828.98 o 
 -20   3  13      775.59     1684.54    793.55 o 
 -19   3  13     4168.58     4743.74    775.63 o 
 -18   3  13      973.49     1151.79    829.94 o 
 -17   3  13      103.66      502.35    715.26 o 
 -16   3  13       71.65      208.75    820.33 o 
 -15   3  13       18.68      -62.76    729.03 o 
 -14   3  13       70.84       42.07    704.56 o 
 -13   3  13      606.12      677.12    623.91 o 
 -12   3  13      129.23      391.08    679.34 o 
 -11   3  13     1776.29     1810.04    604.81 o 
 -10   3  13      363.58      144.04   1280.35 o 
  -9   3  13      666.20      784.21   1146.98 o 
  -8   3  13        1.87      138.21    670.22 o 
  -7   3  13     1988.04     1919.35    603.59 o 
  -6   3  13     1208.97     1160.51    564.23 o 
  -5   3  13      623.33      895.93    534.02 o 
  -4   3  13      704.62      655.93    520.76 o 
  -3   3  13     1664.59     2080.08    581.47 o 
  -2   3  13       75.03      268.64    441.86 o 
  -1   3  13       84.55      236.13    454.67 o 
   0   3  13     1192.87      937.19    433.60 o 
   1   3  13      359.59      253.77    465.11 o 
   2   3  13     1020.01      889.68    465.17 o 
   3   3  13       40.61      432.52    450.27 o 
   4   3  13      559.18      767.82    509.96 o 
   5   3  13     3333.01     3537.94    645.26 o 
   6   3  13      225.91      116.46    451.76 o 
   7   3  13     1934.05     1333.84    654.28 o 
   8   3  13       83.50       58.17    496.18 o 
   9   3  13      357.72      401.68    513.46 o 
  10   3  13      405.00      257.84    513.36 o 
  11   3  13      176.34      788.76    539.42 o 
  12   3  13     1139.11     1564.00    561.48 o 
  13   3  13       49.52      817.84    598.27 o 
 -26   4  13      704.14      706.86   1677.79 o 
 -25   4  13      852.12      651.85    912.69 o 
 -24   4  13       59.09      801.42    872.45 o 
 -23   4  13      302.24      376.96    883.58 o 
 -22   4  13      223.26      530.29    850.54 o 
 -21   4  13      295.28      196.18    851.44 o 
 -20   4  13       14.19      661.54    818.96 o 
 -19   4  13      460.66      666.80    805.82 o 
 -18   4  13      176.65      384.45    809.48 o 
 -17   4  13     2286.27     1867.57    802.02 o 
 -16   4  13       80.66      -29.32    735.05 o 
 -15   4  13       76.40      407.86    826.09 o 
 -14   4  13      246.98      807.25    733.00 o 
 -13   4  13     1750.25     1258.46    749.38 o 
 -12   4  13     4285.31     3934.50    858.66 o 
 -11   4  13     4370.54     3918.55    818.26 o 
 -10   4  13     3016.31     2936.79   1728.47 o 
  -9   4  13     1002.69      885.57   1461.73 o 
  -8   4  13     1125.70     1189.65   1170.98 o 
  -7   4  13     1514.53     1639.61    578.82 o 
  -6   4  13      798.45     1009.60    638.91 o 
  -5   4  13     4501.76     4246.27    571.40 o 
  -4   4  13        9.40      196.26    613.04 o 
  -3   4  13     2284.77     2502.56    549.06 o 
  -2   4  13       17.06      702.91    587.96 o 
  -1   4  13      595.73      588.62    551.94 o 
   0   4  13     3678.88     3269.51    476.38 o 
   1   4  13      323.06      498.53    502.91 o 
   2   4  13     1797.67     2550.90    577.59 o 
   3   4  13     3791.07     3634.08    497.80 o 
   4   4  13     2256.29     2209.98    483.33 o 
   5   4  13     2633.39     3497.30    567.90 o 
   6   4  13     1398.58     1493.25    493.61 o 
   7   4  13     1431.04     1322.48    534.54 o 
   8   4  13      266.95      294.47    541.21 o 
   9   4  13     1823.84     1617.21    677.53 o 
  10   4  13      381.55      815.86    589.70 o 
  11   4  13      783.61      430.41    580.27 o 
  12   4  13      134.15      112.87    563.55 o 
  13   4  13     1226.32     1248.85    736.02 o 
 -25   5  13       84.43      429.45   1819.16 o 
 -24   5  13     1140.64     1995.76    918.16 o 
 -23   5  13        6.94     -279.82    922.81 o 
 -22   5  13      592.15     1309.45   1051.16 o 
 -21   5  13      299.96      211.48    892.98 o 
 -20   5  13     3039.21     3274.43    909.53 o 
 -19   5  13     2024.69     1515.22   1074.82 o 
 -18   5  13      109.83      637.51   1170.98 o 
 -17   5  13     4247.37     4262.48    984.27 o 
 -16   5  13      967.45     1267.01    920.25 o 
 -15   5  13     1895.42     3179.52   1101.63 o 
 -14   5  13     1478.10     1995.21    906.91 o 
 -13   5  13     4793.32     4411.86    885.57 o 
 -12   5  13     3382.71     5038.69   1096.30 o 
 -11   5  13     2896.34     2848.77    880.24 o 
 -10   5  13     3172.03     2840.77    853.56 o 
  -9   5  13      832.38      618.83   2117.90 o 
  -8   5  13     6367.33     6495.11   1133.93 o 
  -7   5  13       55.14      195.13    695.78 o 
  -6   5  13     2428.33     2389.56    706.67 o 
  -5   5  13       42.48      145.37    599.87 o 
  -4   5  13      204.07      330.75    606.14 o 
  -3   5  13     1114.37     1028.76    586.50 o 
  -2   5  13     1049.88     1476.02    608.12 o 
  -1   5  13     2405.78     2252.80    576.10 o 
   0   5  13       45.42      247.86    577.81 o 
   1   5  13     3046.16     3364.33    559.02 o 
   2   5  13        7.24     -111.38    504.71 o 
   3   5  13     2679.96     2720.09    520.92 o 
   4   5  13     1838.83     2082.11    499.46 o 
   5   5  13      364.03     1153.05    527.96 o 
   6   5  13     2641.47     2727.05    501.36 o 
   7   5  13        8.61      153.88    579.89 o 
   8   5  13     2446.83     2039.60    677.42 o 
   9   5  13       13.42      480.49    569.34 o 
  10   5  13     2080.23     1743.88    551.87 o 
  11   5  13      609.98      328.50    662.18 o 
  12   5  13      791.50     1424.96    742.50 o 
 -23   6  13      358.36     2376.64   1098.96 o 
 -22   6  13      208.38      765.54   1301.68 o 
 -21   6  13       87.56      181.38   1058.95 o 
 -20   6  13       14.92      250.73   1277.68 o 
 -19   6  13      606.61     1181.65    992.27 o 
 -18   6  13      281.56     1093.63   1200.32 o 
 -17   6  13      662.63      893.57    941.59 o 
 -16   6  13     2863.88     2424.65    957.59 o 
 -15   6  13      408.64     -125.37    938.92 o 
 -14   6  13     3230.81     3592.97    917.58 o 
 -13   6  13      378.08     -698.86    917.58 o 
 -12   6  13      558.31      266.74    896.24 o 
 -11   6  13     2836.63     3238.21   1098.96 o 
 -10   6  13      131.26      -10.67   1088.29 o 
  -9   6  13     2975.54     2779.42    866.90 o 
  -8   6  13      356.65      570.82   2136.58 o 
  -7   6  13     2224.30     1744.13    689.54 o 
  -6   6  13      379.59      773.15    714.45 o 
  -5   6  13     1787.44     1904.28    718.50 o 
  -4   6  13      258.71      388.70    695.29 o 
  -3   6  13     2006.32     1802.94    675.17 o 
  -2   6  13     1656.75     1936.75    642.94 o 
  -1   6  13      269.69      513.06    684.35 o 
   0   6  13      486.30     1119.46    658.06 o 
   1   6  13       11.77       39.56    617.57 o 
   2   6  13      614.68      790.35    670.65 o 
   3   6  13     1060.03     1073.55    682.74 o 
   4   6  13     4490.97     4433.00    512.48 o 
   5   6  13     2752.02     2686.83    551.49 o 
   6   6  13     1055.33     1985.49    561.00 o 
   7   6  13     3741.42     3054.46    551.94 o 
   8   6  13      463.63      793.87    552.81 o 
   9   6  13     2824.64     2508.20    595.94 o 
  10   6  13       42.96       42.34    626.96 o 
 -22   7  13      174.23     1536.41   1106.97 o 
 -21   7  13        3.02      989.60   1080.29 o 
 -19   7  13      417.45     2544.69   1037.61 o 
 -18   7  13      343.80      786.88   1213.66 o 
 -17   7  13      339.98      720.19   1000.27 o 
 -16   7  13      761.42     1805.82   1216.33 o 
 -15   7  13     1026.14      568.15    965.59 o 
 -14   7  13      513.68      754.87    965.59 o 
 -13   7  13       49.26      992.27    952.26 o 
 -12   7  13      420.66     1429.72   1146.98 o 
 -11   7  13       31.14      482.80   1173.65 o 
 -10   7  13        0.22      626.84   1117.64 o 
  -9   7  13       50.29     -493.47   1096.30 o 
  -8   7  13     1129.67     1491.07    946.92 o 
  -7   7  13      688.93      801.72    968.80 o 
  -6   7  13      351.51      606.60    697.59 o 
  -5   7  13     1540.64     1076.96    758.86 o 
  -4   7  13      313.06      546.74    735.74 o 
  -3   7  13     1039.99     1439.74    666.90 o 
  -2   7  13      122.23      325.96    643.38 o 
  -1   7  13      686.63      553.17    626.63 o 
   0   7  13     1506.58     1576.69    753.85 o 
   1   7  13       12.48      239.87    747.87 o 
   2   7  13      295.19     -470.54    659.87 o 
   3   7  13      328.18      965.58    658.50 o 
   4   7  13       12.97      240.93    667.75 o 
   5   7  13        8.76      632.00    588.97 o 
   6   7  13      774.27      576.90    725.98 o 
   7   7  13      229.87     -357.17    651.18 o 
   8   7  13      425.50     1540.94    598.50 o 
   9   7  13      239.88      545.29    734.40 o 
 -19   8  13       10.17      664.18   1090.96 o 
 -18   8  13      131.47      528.14   1056.29 o 
 -16   8  13        0.08     -738.87   1037.61 o 
 -15   8  13      659.25      874.90   1016.27 o 
 -14   8  13        1.03      202.72   1248.34 o 
 -13   8  13      771.16     1331.03   1016.27 o 
 -12   8  13      336.63      192.05   1018.94 o 
 -11   8  13      100.76     1499.07   1176.32 o 
 -10   8  13      164.50      608.16    962.93 o 
  -9   8  13      128.66     1117.64    973.60 o 
  -8   8  13     1376.86     2261.94   1219.00 o 
  -7   8  13        0.02      942.19    932.99 o 
  -6   8  13      549.25      519.97    631.51 o 
  -5   8  13      166.68      911.07    830.56 o 
  -4   8  13      912.87     1183.59    728.77 o 
  -3   8  13      408.48     1431.33    992.89 o 
  -2   8  13     1146.73     1291.79    749.95 o 
  -1   8  13      661.22      763.49    815.91 o 
   0   8  13       28.91      368.21    775.44 o 
   1   8  13      742.50     1285.61    729.75 o 
   2   8  13        6.26      588.26    735.24 o 
   3   8  13     1633.08     1414.13    692.17 o 
   4   8  13      667.06      598.18    709.54 o 
   5   8  13      873.26     1174.32    767.69 o 
   6   8  13      869.85      903.61    719.27 o 
 -15   9  13       32.44      528.14   1098.96 o 
 -14   9  13     1436.76     1635.11   1088.29 o 
 -12   9  13     1186.25     1232.33   1048.28 o 
 -11   9  13     1053.59     1523.08   1034.95 o 
  -9   9  13     1586.96     1933.11    804.28 o 
  -8   9  13      313.94     1992.54   1269.68 o 
  -7   9  13      465.80      511.82    810.73 o 
  -6   9  13      282.14      340.19   1080.48 o 
  -5   9  13       58.11      497.40    675.93 o 
  -4   9  13      880.17     1033.33    911.46 o 
  -3   9  13      427.65      539.92   1078.14 o 
  -2   9  13      203.82      -65.92    969.56 o 
  -1   9  13       46.06      628.29    967.66 o 
   0   9  13      429.24      330.74    795.27 o 
   1   9  13       53.79     1340.54    761.82 o 
   2   9  13      649.58      477.38    789.02 o 
   3   9  13       94.19      346.99    988.56 o 
 -11  10  13       13.93     -338.76   1106.97 o 
 -10  10  13      197.25      448.10    787.17 o 
  -9  10  13       20.05      464.13   1101.63 o 
  -8  10  13      521.40      506.80   1368.37 o 
  -7  10  13       79.91     -173.38   1074.96 o 
  -6  10  13      112.12      365.43   1101.63 o 
  -5  10  13      371.70      352.10   2059.22 o 
  -4  10  13      128.51     1346.38   1070.99 o 
  -3  10  13      129.75      169.79    778.16 o 
  -2  10  13        0.36      941.46    776.94 o 
 -25   0  14      991.80     1949.86   1293.68 o 
 -24   0  14     7426.27     6927.20   1299.02 o 
 -23   0  14       84.36      -69.35    992.27 o 
 -22   0  14     8353.28     7140.59   1259.01 o 
 -21   0  14        4.29     -136.04   1184.32 o 
 -20   0  14      793.09     1387.04    946.92 o 
 -19   0  14      729.96      168.05   1133.64 o 
 -18   0  14     2215.81     2808.76   1077.62 o 
 -17   0  14     3445.04     3110.17    912.25 o 
 -16   0  14      624.70      946.92   1077.62 o 
 -15   0  14     1533.80     1827.16   1034.95 o 
 -14   0  14     2971.25     3584.97   1013.61 o 
 -13   0  14     6951.51     6700.48    869.57 o 
 -10   0  14     7885.14     8735.69   1005.60 o 
  -9   0  14       42.56      234.73    778.88 o 
  -8   0  14     1212.46      864.23    973.60 o 
  -7   0  14     2506.48     2619.37    800.22 o 
  -6   0  14      381.70      654.12    671.18 o 
  -5   0  14     1971.12     2826.80    613.24 o 
  -4   0  14    10156.27     9734.56    655.90 o 
  -3   0  14     8679.96     8724.36    598.84 o 
  -2   0  14    28685.46    28420.88    741.52 o 
  -1   0  14     4282.23     3411.04    635.41 o 
   0   0  14      465.45      576.84    576.19 o 
   1   0  14      405.96      691.14    581.87 o 
   2   0  14     1822.60     1823.25    653.99 o 
   3   0  14     2384.77     1690.39    615.82 o 
   4   0  14     3997.69     4292.47    695.79 o 
   5   0  14     4918.62     5400.27    716.15 o 
   6   0  14    11038.36    10272.15    807.26 o 
   7   0  14     3648.95     3195.53    944.25 o 
   8   0  14    11775.65    10820.49    770.61 o 
   9   0  14     1028.27     1117.70    687.48 o 
  10   0  14     4176.01     3790.16   1271.01 o 
  11   0  14       32.08      356.17    721.44 o 
  12   0  14     2710.21     2482.86    802.88 o 
  13   0  14      292.34      336.82    918.91 o 
  14   0  14     1815.91     2600.28    881.31 o 
 -27   1  14       63.17      -58.68   1344.36 o 
 -26   1  14      641.54      982.45    831.20 o 
 -25   1  14      786.12      886.33    823.27 o 
 -24   1  14      245.32      128.29    876.99 o 
 -23   1  14     1580.77     1711.92    903.36 o 
 -22   1  14      493.50      760.94    850.42 o 
 -21   1  14     3174.54     3982.07    851.58 o 
 -20   1  14     2183.00     1949.24    748.47 o 
 -19   1  14     8124.40     7665.61    829.38 o 
 -18   1  14        8.85      410.97    772.62 o 
 -17   1  14     2657.32     2469.40    767.48 o 
 -16   1  14     5794.53     5708.11    765.76 o 
 -15   1  14     1069.46     1048.04    668.38 o 
 -14   1  14     7719.40     7393.88    695.76 o 
 -13   1  14      405.29      -56.11    631.15 o 
 -11   1  14     2980.46     3176.86   1021.61 o 
 -10   1  14     2269.04     2018.67    623.49 o 
  -9   1  14      427.22      849.68    622.26 o 
  -8   1  14     2410.72     3340.05    634.40 o 
  -7   1  14     7942.47     7553.75    548.58 o 
  -6   1  14        2.08      154.48    479.94 o 
  -5   1  14      204.93      486.18    446.60 o 
  -4   1  14       34.03      268.42    427.92 o 
  -3   1  14      748.11      444.73    403.47 o 
  -2   1  14       90.37      117.63    440.47 o 
  -1   1  14     4081.73     3896.84    483.03 o 
   0   1  14    11038.40    10716.04    455.05 o 
   1   1  14     4010.20     3971.48    464.92 o 
   2   1  14    10066.50     9680.89    448.37 o 
   3   1  14     3758.06     3703.21    439.41 o 
   4   1  14     3345.89     3415.18    514.37 o 
   5   1  14     1404.95     1562.17    469.37 o 
   6   1  14       28.87      510.21    477.18 o 
   7   1  14     3040.00     2796.14    519.16 o 
   8   1  14     1991.58     2029.60    949.59 o 
   9   1  14      282.40      906.13    558.94 o 
  10   1  14     1090.47     1685.67    775.96 o 
  11   1  14      192.01      440.12    586.23 o 
  12   1  14      392.17      384.32    557.23 o 
  13   1  14       65.87      613.11    655.10 o 
 -27   2  14      141.98     -400.11   1104.30 o 
 -26   2  14     1720.99     1507.80    969.20 o 
 -25   2  14      536.27     1138.97   1050.95 o 
 -24   2  14     1495.45     1667.90    809.45 o 
 -23   2  14     1445.86     1008.78   1088.29 o 
 -22   2  14      598.74      809.94    868.49 o 
 -21   2  14     1654.54     2328.38    853.28 o 
 -20   2  14       48.22      178.19    780.55 o 
 -19   2  14     1014.61     1439.05    755.80 o 
 -18   2  14       71.98     -110.74    705.63 o 
 -17   2  14      389.20      838.75    801.63 o 
 -16   2  14       88.20      432.05    739.01 o 
 -15   2  14       64.57      102.77    731.80 o 
 -14   2  14       41.66      119.69    638.30 o 
 -13   2  14       65.24       89.96    575.76 o 
 -12   2  14     5552.77     6884.52   1219.00 o 
 -11   2  14     6095.05     7345.98   1216.33 o 
 -10   2  14     9063.40     9005.10   1104.30 o 
  -9   2  14      920.90     1220.83    743.07 o 
  -8   2  14     1614.37     1626.92    652.65 o 
  -7   2  14      923.55      640.58    529.22 o 
  -6   2  14      819.46     1280.49    536.07 o 
  -5   2  14     1019.54      866.45    573.17 o 
  -4   2  14      603.98      718.90    448.12 o 
  -3   2  14     1791.56     1529.08    426.19 o 
  -2   2  14       90.77     -110.30    470.68 o 
  -1   2  14      915.56      883.77    474.80 o 
   0   2  14      208.28      845.42    431.62 o 
   1   2  14      177.73     -151.49    413.64 o 
   2   2  14       43.07      -25.62    465.99 o 
   3   2  14      958.90     1089.04    439.60 o 
   4   2  14     6558.44     6682.33    487.21 o 
   5   2  14     3248.16     2969.91    502.23 o 
   6   2  14     3075.22     2681.69    490.80 o 
   7   2  14     1170.86     1132.57    494.21 o 
   8   2  14      788.56      570.25    500.65 o 
   9   2  14     3530.86     3462.00    522.00 o 
  10   2  14     1727.82     1731.89    622.17 o 
  11   2  14      746.39     1485.41    668.88 o 
  12   2  14      461.74     1708.43    662.01 o 
  13   2  14      573.22      904.51    549.94 o 
 -26   3  14       92.74      942.21   1038.68 o 
 -25   3  14      690.66      593.65    867.48 o 
 -24   3  14      808.80     1319.59    970.93 o 
 -23   3  14      101.33      997.60   1029.61 o 
 -22   3  14      665.33      245.76    772.00 o 
 -21   3  14       45.98      661.78    782.14 o 
 -20   3  14     1279.37     1049.72    790.46 o 
 -19   3  14       46.69      230.77    750.98 o 
 -18   3  14        6.55      114.21    847.97 o 
 -17   3  14     4947.64     4117.34    762.87 o 
 -16   3  14      329.28      375.35    864.01 o 
 -15   3  14     5496.60     5450.65    718.58 o 
 -14   3  14     1145.35     1148.52    622.72 o 
 -13   3  14     8347.12     7717.43    730.34 o 
 -12   3  14     2785.66     2851.39    675.85 o 
 -11   3  14     7305.99     7463.35   1384.37 o 
 -10   3  14      332.94     -333.42   1178.98 o 
  -9   3  14     6697.83     6740.49   1248.34 o 
  -8   3  14     1164.24      711.44    550.03 o 
  -7   3  14      263.35      166.96    531.43 o 
  -6   3  14     3927.51     4004.24    547.32 o 
  -5   3  14      882.58      996.79    530.57 o 
  -4   3  14      366.88      284.31    533.81 o 
  -3   3  14     1005.91      728.34    509.71 o 
  -2   3  14      134.94      652.93    475.87 o 
  -1   3  14     3588.37     3396.41    435.67 o 
   0   3  14       50.33      362.37    463.40 o 
   1   3  14     5636.30     5754.67    468.58 o 
   2   3  14      459.80     1116.29    499.33 o 
   3   3  14    10044.65     9448.90    652.34 o 
   4   3  14        1.81     -133.25    550.81 o 
   5   3  14     3032.41     2882.84    479.40 o 
   6   3  14       20.54      -84.27    930.92 o 
   7   3  14      321.68      820.57    529.99 o 
   8   3  14      534.14      999.83    526.11 o 
   9   3  14      600.22      925.05    549.81 o 
  10   3  14      986.08     1448.42    513.85 o 
  11   3  14       67.11      573.23    575.38 o 
  12   3  14     1069.26      786.92    574.06 o 
  13   3  14      240.20      749.83    605.12 o 
 -26   4  14      458.12      970.93   1659.11 o 
 -25   4  14      241.65      538.64    924.22 o 
 -24   4  14        9.33      340.91   1045.98 o 
 -23   4  14      836.19      457.94    874.39 o 
 -22   4  14       45.73      965.64    841.63 o 
 -21   4  14      688.52      147.86    948.13 o 
 -20   4  14      245.06       37.59    931.97 o 
 -19   4  14     2510.23     2862.46    924.42 o 
 -18   4  14     2110.87     1863.15    955.05 o 
 -17   4  14     6882.89     6696.21    765.51 o 
 -16   4  14     7055.77     6705.87    751.20 o 
 -15   4  14     3303.91     3639.88    830.21 o 
 -14   4  14     1811.32     1293.33    724.71 o 
 -13   4  14      121.20      122.17    713.27 o 
 -12   4  14      494.23      533.33    797.53 o 
 -11   4  14     3798.88     3118.17   1653.78 o 
 -10   4  14       60.19      136.04   1475.06 o 
  -9   4  14      151.97      368.10   1320.36 o 
  -8   4  14       21.13      171.92    680.56 o 
  -7   4  14      257.59      245.81    640.24 o 
  -6   4  14       47.05      -95.40    584.64 o 
  -5   4  14     4717.87     4545.32    583.06 o 
  -4   4  14       42.83      357.75    539.55 o 
  -3   4  14     5904.21     5454.70    608.26 o 
  -2   4  14      425.34      712.27    557.04 o 
  -1   4  14      307.45      122.15    471.66 o 
   0   4  14     1950.15     1569.41    439.48 o 
   1   4  14      269.03     -116.64    544.97 o 
   2   4  14      402.42      337.77    498.49 o 
   3   4  14      293.61      270.74    601.07 o 
   4   4  14     2306.47     2822.38    535.80 o 
   5   4  14      596.05      808.52    549.13 o 
   6   4  14       63.09       64.41    515.79 o 
   7   4  14      854.89     1345.26    552.04 o 
   8   4  14      247.02      438.99    590.79 o 
   9   4  14     2437.78     2509.94    613.10 o 
  10   4  14       70.40      199.52    530.41 o 
  11   4  14     1326.81     1591.66    708.97 o 
  12   4  14       90.39       65.26    671.10 o 
 -25   5  14       68.76     -125.37   1824.49 o 
 -24   5  14        7.67      -91.68    928.37 o 
 -23   5  14        7.66      968.51   1068.52 o 
 -22   5  14      207.41     -419.99    918.73 o 
 -21   5  14      328.26     -412.42   1079.40 o 
 -20   5  14      152.99      343.23    864.67 o 
 -19   5  14       99.86       80.02    941.59 o 
 -18   5  14        1.35      104.03    954.92 o 
 -17   5  14        3.10     -725.53    941.59 o 
 -16   5  14      409.81      269.41    928.25 o 
 -15   5  14     1535.54     1579.09    912.25 o 
 -14   5  14      137.51      837.56   1088.29 o 
 -13   5  14      102.54      632.17    901.58 o 
 -12   5  14      358.25      784.21    864.23 o 
 -11   5  14      984.66      704.19    869.57 o 
 -10   5  14       37.65     -170.71   2293.95 o 
  -9   5  14     2037.40     1960.53   1691.12 o 
  -8   5  14       66.54       68.75    641.84 o 
  -7   5  14      213.76      425.86    629.39 o 
  -6   5  14       64.16      -64.40    609.04 o 
  -5   5  14     1051.38     1376.44    611.89 o 
  -4   5  14       23.66      687.26    579.76 o 
  -3   5  14      337.77      423.12    572.09 o 
  -2   5  14      132.23      423.55    579.67 o 
  -1   5  14      894.07      641.05    556.60 o 
   0   5  14     1713.55     1805.89    604.13 o 
   1   5  14      175.46      543.79    502.67 o 
   2   5  14      651.67     1073.44    517.95 o 
   3   5  14      666.05      968.17    520.62 o 
   4   5  14      266.08      902.95    692.51 o 
   5   5  14      738.94     1334.59    571.18 o 
   6   5  14        0.66      402.32    547.07 o 
   7   5  14        1.86      494.93    592.58 o 
   8   5  14        1.66      345.86    689.27 o 
   9   5  14        6.60        5.55    583.85 o 
  10   5  14       87.10      201.51    667.45 o 
  11   5  14      223.65      271.35    582.91 o 
 -22   6  14      503.08     1603.10   1077.62 o 
 -21   6  14       12.05      218.73   1048.28 o 
 -20   6  14      112.50     -357.43   1029.61 o 
 -19   6  14      133.82      861.57   1194.99 o 
 -18   6  14      290.81      592.16    989.60 o 
 -17   6  14      248.81     -512.14    962.93 o 
 -16   6  14        2.59      642.84   1152.31 o 
 -15   6  14       35.85     -112.03   1162.98 o 
 -14   6  14        1.07      317.42   1133.64 o 
 -13   6  14       78.89      133.37   1117.64 o 
 -12   6  14       31.97      386.77    880.24 o 
 -11   6  14      167.56     1048.28    882.90 o 
 -10   6  14       66.42     -826.89    869.57 o 
  -8   6  14       45.21      335.73    818.14 o 
  -7   6  14      564.25      333.05    716.52 o 
  -6   6  14      718.81      884.60    747.99 o 
  -5   6  14      945.44     1207.59    634.88 o 
  -4   6  14     3214.05     3200.29    655.25 o 
  -3   6  14      519.72      625.47    597.78 o 
  -2   6  14      884.04     1286.65    632.30 o 
  -1   6  14     1542.57     1853.80    669.96 o 
   0   6  14      328.10      840.57    672.42 o 
   1   6  14        2.32      -19.71    671.23 o 
   2   6  14      557.77      324.76    589.25 o 
   3   6  14       90.89       43.27    605.02 o 
   4   6  14      135.51      274.97    576.27 o 
   5   6  14       56.18      -76.73    532.15 o 
   6   6  14      173.22      243.73    685.65 o 
   7   6  14      172.71      458.23    578.87 o 
   8   6  14      143.79      240.26    668.73 o 
   9   6  14       25.48     -218.53    667.21 o 
 -22   7  14       29.45    -1288.35   1117.64 o 
 -20   7  14      114.58     1010.94   1045.62 o 
 -19   7  14        2.92      693.52   1050.95 o 
 -18   7  14       42.05      -90.69   1013.61 o 
 -16   7  14      398.98     1157.65    968.26 o 
 -15   7  14      753.83     -192.05   1202.99 o 
 -13   7  14      927.21      978.93    946.92 o 
 -12   7  14      817.95      413.44    933.59 o 
 -11   7  14     1599.52     1008.27    962.93 o 
 -10   7  14     1518.58     1984.54    936.25 o 
  -9   7  14     1415.74     1512.35    658.96 o 
  -8   7  14     2157.59     1960.53    938.92 o 
  -7   7  14      998.20     1313.16    838.04 o 
  -6   7  14      350.23      378.40    704.69 o 
  -5   7  14       74.33      -51.63    763.26 o 
  -4   7  14       72.36      -41.90    675.54 o 
  -3   7  14       70.03     -189.16    710.50 o 
  -2   7  14       11.94      520.16    706.91 o 
  -1   7  14      382.14      520.34    656.83 o 
   0   7  14       15.46      435.82    646.66 o 
   1   7  14       10.09       62.30    707.70 o 
   2   7  14      941.24      683.75    715.05 o 
   3   7  14      435.27      837.80    631.92 o 
   4   7  14     3322.38     2712.52    749.14 o 
   5   7  14     1368.04     1839.95    695.73 o 
   6   7  14     1481.00      751.27    850.17 o 
   7   7  14     1504.80     1847.77    853.42 o 
   8   7  14      476.64      151.20    616.13 o 
 -19   8  14      214.57      469.46   1080.29 o 
 -18   8  14       89.21      733.53   1077.62 o 
 -16   8  14      683.34     -416.11   1034.95 o 
 -14   8  14      257.27     1229.67    994.94 o 
 -13   8  14       14.82     -474.79   1272.34 o 
 -12   8  14       21.08     -784.21   1002.94 o 
 -11   8  14        7.15      517.47    997.60 o 
  -9   8  14       53.57      -60.79    770.88 o 
  -8   8  14      497.08      232.06   1235.00 o 
  -7   8  14      403.09      628.41   1063.05 o 
  -6   8  14       93.33       25.15    879.00 o 
  -5   8  14     1204.58     1370.12    761.35 o 
  -4   8  14      171.77       74.41    789.55 o 
  -3   8  14      719.79     1268.86    693.12 o 
  -2   8  14        5.34      345.38    785.13 o 
  -1   8  14       42.68      233.79    767.08 o 
   0   8  14        3.08      327.37    676.62 o 
   1   8  14        4.42      507.29    736.46 o 
   2   8  14      315.48      -95.62    702.08 o 
   3   8  14       38.81      170.09    771.56 o 
   4   8  14      357.05      940.80    962.83 o 
   5   8  14       38.60      288.91    662.49 o 
 -16   9  14       12.57      277.41   1101.63 o 
 -15   9  14      100.22      480.13   1077.62 o 
 -12   9  14       90.70      968.26   1050.95 o 
 -10   9  14       57.37      584.54    860.23 o 
  -9   9  14       25.61     -232.06   1050.95 o 
  -8   9  14        5.12     -600.16   1077.62 o 
  -7   9  14      122.99     -332.59    751.48 o 
  -6   9  14       69.51      805.91    915.52 o 
  -5   9  14       39.42     -565.66    681.38 o 
  -4   9  14      370.12      872.37    866.60 o 
  -3   9  14       15.20     -488.65    778.79 o 
  -2   9  14      175.53      754.52    991.38 o 
  -1   9  14      121.98      581.60    799.64 o 
   0   9  14      114.84      446.95    780.68 o 
   1   9  14      181.47      291.89    749.01 o 
   2   9  14        1.35      481.96    805.86 o 
 -10  10  14       12.29      806.38    855.53 o 
  -9  10  14        9.20      464.13   1122.97 o 
  -8  10  14      149.07      864.23   1125.64 o 
  -6  10  14      372.14      858.07   1034.25 o 
  -5  10  14        7.84      227.28   1119.25 o 
  -4  10  14      450.56     1128.61    777.38 o 
 -27   1  15      817.04      162.71   1120.30 o 
 -26   1  15      809.10      858.35    837.09 o 
 -25   1  15      442.96      463.06    910.79 o 
 -24   1  15     1991.92     1802.28    907.22 o 
 -23   1  15      796.36      911.77    897.32 o 
 -22   1  15      108.45      657.03    765.72 o 
 -21   1  15       31.72      321.90    854.41 o 
 -20   1  15      500.85      650.58    739.24 o 
 -19   1  15      950.96      924.63    713.92 o 
 -18   1  15      370.31      306.52    776.14 o 
 -17   1  15       31.75     -233.68    685.06 o 
 -16   1  15     2428.50     2562.75    761.97 o 
 -15   1  15      894.24      949.54    665.53 o 
 -14   1  15     2838.50     2797.51    654.13 o 
 -13   1  15      855.68      981.41    531.92 o 
 -12   1  15      837.78      826.89   1016.27 o 
 -11   1  15       51.29      226.73    631.15 o 
 -10   1  15     5877.92     5619.60    710.11 o 
  -9   1  15       34.72      -98.12    574.30 o 
  -8   1  15      164.31      485.02    610.73 o 
  -7   1  15     2887.41     3032.12    490.98 o 
  -6   1  15     1550.37     1539.66    525.35 o 
  -5   1  15     1581.94     1176.53    415.24 o 
  -4   1  15      162.10      409.43    418.60 o 
  -3   1  15      322.75      345.35    423.06 o 
  -2   1  15      414.88      307.95    427.27 o 
  -1   1  15        0.02       87.25    426.74 o 
   0   1  15      168.03      457.97    429.85 o 
   1   1  15      294.06      208.87    459.96 o 
   2   1  15     1508.96     1418.98    440.34 o 
   3   1  15       36.29      214.18    449.11 o 
   4   1  15     1075.14      754.42    474.28 o 
   5   1  15       20.42      409.34    484.13 o 
   6   1  15      770.29     1124.10    494.22 o 
   7   1  15      893.71     1539.72    827.07 o 
   8   1  15     1674.43      982.35    572.32 o 
   9   1  15      862.30     1801.59    776.76 o 
  10   1  15     1229.52     1102.24    623.95 o 
  11   1  15      168.44      596.72    581.74 o 
  12   1  15      205.41     1179.10    628.72 o 
  13   1  15        7.85      677.59    603.04 o 
 -27   2  15      496.60     1277.68   1387.04 o 
 -26   2  15       21.28      285.41   1090.96 o 
 -25   2  15      311.46      328.09   1061.62 o 
 -24   2  15      632.73     1178.96    904.96 o 
 -23   2  15       50.01     1102.07    880.80 o 
 -22   2  15     1691.59     2563.05    877.98 o 
 -21   2  15      305.89      335.81    844.93 o 
 -20   2  15      134.33       91.58    774.03 o 
 -19   2  15       42.86     -157.82    811.11 o 
 -18   2  15     5548.47     5458.37    764.35 o 
 -17   2  15     4107.30     3666.10    731.29 o 
 -16   2  15    10837.66    10183.20    745.58 o 
 -15   2  15     1247.78     1207.89    667.78 o 
 -14   2  15     4922.41     4618.67    614.42 o 
 -13   2  15     1261.30     1138.61    539.13 o 
 -12   2  15      431.14      101.36   1013.61 o 
 -11   2  15     1690.34     1800.49   1034.95 o 
 -10   2  15     1571.86     2139.35    717.45 o 
  -9   2  15      748.08     1057.59    707.23 o 
  -8   2  15      755.00      494.07    527.57 o 
  -7   2  15      363.08     1026.94    566.97 o 
  -6   2  15     3560.49     3429.02    512.57 o 
  -5   2  15     3159.11     3675.63    582.49 o 
  -4   2  15    11510.42    12021.10    486.26 o 
  -3   2  15     3611.41     3520.07    442.63 o 
  -2   2  15    11982.12    11922.85    536.60 o 
  -1   2  15      658.56      325.53    554.14 o 
   0   2  15     2654.54     2536.98    487.38 o 
   1   2  15      623.86      651.42    467.36 o 
   2   2  15     2337.27     2369.56    542.83 o 
   3   2  15      935.49     1367.84    547.79 o 
   4   2  15      185.14      457.87    448.46 o 
   5   2  15       80.14      184.85    503.46 o 
   6   2  15      658.67     1052.84    502.42 o 
   7   2  15      149.45      444.71    481.20 o 
   8   2  15     2256.02     2077.21    516.70 o 
   9   2  15        2.36     1208.18    665.01 o 
  10   2  15     1413.06     1605.42    685.51 o 
  11   2  15        7.59      423.34    722.57 o 
  12   2  15     2354.02     2744.50    549.68 o 
 -27   3  15        3.52     -626.11   1217.66 o 
 -26   3  15     1503.46     1717.38    853.65 o 
 -25   3  15       19.23      602.83   1301.68 o 
 -24   3  15      853.40     1848.72    826.48 o 
 -23   3  15       11.87      895.87    843.65 o 
 -22   3  15      436.01      821.22    932.28 o 
 -21   3  15     1605.14     1480.37    909.53 o 
 -20   3  15      193.50     1187.53    785.44 o 
 -19   3  15     1601.69     1324.15    777.14 o 
 -18   3  15      176.36       -3.22    845.78 o 
 -17   3  15     1206.44      552.42    746.58 o 
 -16   3  15     1151.50     1231.42    711.90 o 
 -15   3  15       70.88      224.51    725.06 o 
 -14   3  15      610.14      739.33    686.66 o 
 -13   3  15       14.63       -7.84    657.92 o 
 -12   3  15     1098.98      677.52   1221.66 o 
 -11   3  15       63.61      842.89   1205.66 o 
 -10   3  15     1845.66     1619.10   1186.99 o 
  -9   3  15      684.00     1567.72    902.91 o 
  -8   3  15      109.16      223.25    627.69 o 
  -7   3  15      541.68      794.24    541.79 o 
  -6   3  15      241.47      391.44    535.45 o 
  -5   3  15        1.93      300.04    535.73 o 
  -4   3  15      135.70     -263.46    589.26 o 
  -3   3  15     1981.79     1932.63    467.30 o 
  -2   3  15     1237.10     1400.18    468.08 o 
  -1   3  15        3.70      570.11    526.89 o 
   0   3  15      286.77     -200.04    482.34 o 
   1   3  15      843.15     1276.48    462.16 o 
   2   3  15      925.39      623.26    461.60 o 
   3   3  15      821.35      965.69    560.88 o 
   4   3  15     2870.78     2833.48    509.02 o 
   5   3  15      306.54      885.97    494.87 o 
   6   3  15     5319.93     5442.70    539.89 o 
   7   3  15      318.27      340.04    504.60 o 
   8   3  15     1045.24      907.82    553.03 o 
   9   3  15      161.62      373.38    541.03 o 
  10   3  15      126.18      559.42    646.15 o 
  11   3  15       47.30      602.70    570.08 o 
  12   3  15       20.61     1184.65    640.44 o 
 -26   4  15      667.81      605.69    932.05 o 
 -25   4  15      289.02      728.20   1579.09 o 
 -24   4  15      184.43     1655.75    886.52 o 
 -23   4  15      991.65     1252.50    989.82 o 
 -22   4  15      216.06      272.39    886.44 o 
 -21   4  15     2865.66     3357.21    856.84 o 
 -20   4  15       18.59     -177.32    825.57 o 
 -19   4  15      657.82      731.44    821.37 o 
 -18   4  15      139.21      163.33    742.82 o 
 -17   4  15     3784.48     3968.19    856.57 o 
 -16   4  15     1172.06     1320.88    739.03 o 
 -15   4  15     1705.98     1685.58    726.02 o 
 -14   4  15      566.63     1249.77    698.98 o 
 -13   4  15      540.22      749.92    783.33 o 
 -12   4  15     2189.48     2098.75    691.81 o 
 -11   4  15      302.47        2.67   1397.71 o 
 -10   4  15     2490.53     2528.68   1408.38 o 
  -9   4  15     1762.17     1700.20    706.58 o 
  -8   4  15     4981.58     5304.54    623.95 o 
  -7   4  15      759.31     1193.75    594.55 o 
  -6   4  15      289.32      197.79    575.25 o 
  -5   4  15     3856.01     3859.97    570.03 o 
  -4   4  15       57.57      245.95    557.12 o 
  -3   4  15     4258.23     3746.61    572.70 o 
  -2   4  15      113.85      113.37    571.32 o 
  -1   4  15     6166.47     6122.77    550.94 o 
   0   4  15      158.49     -111.67    496.95 o 
   1   4  15      482.44      409.09    497.04 o 
   2   4  15     1433.94     1927.90    606.31 o 
   3   4  15       58.33     -129.77    535.45 o 
   4   4  15     1044.66      945.45    545.39 o 
   5   4  15      127.51      642.75    533.29 o 
   6   4  15      193.77      801.66    518.29 o 
   7   4  15       56.12     -371.28    523.66 o 
   8   4  15       26.29      491.22    536.24 o 
   9   4  15      757.37      746.28    652.46 o 
  10   4  15      470.69      794.24    623.54 o 
  11   4  15      848.14      759.31    580.75 o 
 -25   5  15      798.16      852.75    965.26 o 
 -24   5  15      179.88     1306.41    964.09 o 
 -23   5  15     1163.23     1576.58    935.47 o 
 -22   5  15      121.97      349.53   1088.65 o 
 -21   5  15        4.97       68.01    868.14 o 
 -20   5  15      300.49      312.08    992.27 o 
 -19   5  15      245.93     1117.64   1170.98 o 
 -18   5  15      132.20      600.16   1165.65 o 
 -17   5  15     4770.77     4766.62   1170.98 o 
 -16   5  15        5.48      733.53   1133.64 o 
 -15   5  15     3009.65     2606.04    928.25 o 
 -14   5  15      403.44      706.86    896.24 o 
 -13   5  15     2222.13     2347.30   1104.30 o 
 -12   5  15      958.96      714.86    880.24 o 
 -11   5  15     5072.94     4597.36    782.75 o 
 -10   5  15      797.31      666.85   1656.45 o 
  -9   5  15     3753.83     3804.18    764.55 o 
  -8   5  15      605.99      403.87    640.37 o 
  -7   5  15     1172.02     1071.88    626.73 o 
  -6   5  15      288.64      840.23    617.97 o 
  -5   5  15     1734.85     1453.91    633.20 o 
  -4   5  15      493.13      614.89    656.39 o 
  -3   5  15       21.20      -79.14    645.19 o 
  -2   5  15      558.43      568.20    594.31 o 
  -1   5  15       31.08      188.74    602.07 o 
   0   5  15       79.61     -346.75    598.55 o 
   1   5  15     1126.39      769.31    574.96 o 
   2   5  15      539.16      892.75    547.40 o 
   3   5  15     4496.54     5266.49    539.69 o 
   4   5  15        5.79      296.16    774.05 o 
   5   5  15     3527.19     3130.35    557.18 o 
   6   5  15       83.91      658.74    526.15 o 
   7   5  15     3137.95     2992.56    535.84 o 
   8   5  15       16.79      350.52    531.20 o 
   9   5  15     1797.53     1441.75    576.33 o 
  10   5  15       21.19      191.67    602.40 o 
 -22   6  15      845.43      832.22   1085.63 o 
 -21   6  15     1261.51      144.04   1291.02 o 
 -20   6  15       16.47     1539.08   1010.94 o 
 -19   6  15     1013.44     1323.02   1000.27 o 
 -18   6  15      270.32     2848.77   1240.33 o 
 -17   6  15     3739.15     3990.41    965.59 o 
 -16   6  15      568.76    -1600.43    968.26 o 
 -15   6  15     3771.69     3195.53    941.59 o 
 -14   6  15      806.38      781.54    941.59 o 
 -13   6  15      487.96      698.86    944.25 o 
 -12   6  15      250.81     1042.95    912.25 o 
 -11   6  15       88.73     1235.00    858.90 o 
  -9   6  15      865.51      755.99    819.17 o 
  -8   6  15      224.73      611.80    795.13 o 
  -7   6  15     4197.98     3983.12    683.46 o 
  -6   6  15      168.90      406.90    662.92 o 
  -5   6  15     2901.97     2644.27    656.31 o 
  -4   6  15      233.76      162.61    641.19 o 
  -3   6  15     3793.78     3832.19    887.17 o 
  -2   6  15      601.74      859.34    617.57 o 
  -1   6  15     2806.63     2749.76    630.37 o 
   0   6  15       87.05      215.59    680.70 o 
   1   6  15       33.30       23.36    596.61 o 
   2   6  15      954.09     1340.81    644.76 o 
   3   6  15      297.82      813.88    656.28 o 
   4   6  15     1882.48     1037.74    560.40 o 
   5   6  15        7.22      609.07    536.71 o 
   6   6  15       47.93      544.00    704.30 o 
   7   6  15      720.03     1735.22    613.74 o 
   8   6  15       18.49      961.94    726.41 o 
 -22   7  15        4.72     -784.21   1117.64 o 
 -20   7  15       64.83    -1253.67   1064.29 o 
 -19   7  15       71.37     1056.29   1288.35 o 
 -18   7  15       19.24     1600.43   1018.94 o 
 -16   7  15        4.00     1445.72   1000.27 o 
 -15   7  15      860.41      904.24    984.27 o 
 -12   7  15      286.00     -458.79    968.26 o 
 -11   7  15      427.81      165.38    952.26 o 
 -10   7  15       43.08     -430.99    665.73 o 
  -9   7  15      236.33      670.62    676.84 o 
  -8   7  15       15.26      529.00    791.70 o 
  -7   7  15        6.21     -237.31    749.98 o 
  -6   7  15      483.17      618.91    769.22 o 
  -5   7  15      363.94      327.81    699.73 o 
  -4   7  15      553.04      518.69    719.91 o 
  -3   7  15       81.97      269.08    638.91 o 
  -2   7  15      384.86       60.01    737.64 o 
  -1   7  15        4.32      706.86    718.10 o 
   0   7  15     1491.30     1902.75    670.23 o 
   1   7  15      371.07     1245.19    718.22 o 
   2   7  15      998.29     1287.44    641.32 o 
   3   7  15      501.51      878.29    695.51 o 
   4   7  15       83.30      544.13    686.78 o 
   5   7  15      409.61      484.98    706.39 o 
   6   7  15      148.09      279.55    861.51 o 
   7   7  15      322.24      815.96    990.93 o 
 -19   8  15       26.90     -405.44   1080.29 o 
 -17   8  15       56.51      -32.01   1058.95 o 
 -16   8  15      459.06      280.08   1053.62 o 
 -14   8  15      278.04      269.41   1010.94 o 
 -13   8  15       17.65      898.91   1026.94 o 
 -12   8  15       30.83      474.79   1016.27 o 
 -11   8  15        2.28     1098.96   1040.28 o 
 -10   8  15      188.82     1154.98   1013.61 o 
  -9   8  15      452.13     -316.41    704.38 o 
  -8   8  15      470.79      741.53   1018.94 o 
  -7   8  15      999.77     1053.62    906.10 o 
  -6   8  15     1229.15     1757.20    776.88 o 
  -5   8  15        0.37     -247.09    790.68 o 
  -4   8  15     2243.15     2107.57    751.66 o 
  -3   8  15      499.79      803.62    705.33 o 
  -2   8  15     3251.43     3161.76    742.46 o 
  -1   8  15       95.19      564.16    769.51 o 
   0   8  15     1215.28     1203.88    773.25 o 
   1   8  15       95.18      537.08    784.55 o 
   2   8  15       45.34      542.77    769.20 o 
   3   8  15      392.16      731.62    668.36 o 
   4   8  15        8.31      340.84    862.73 o 
 -16   9  15      154.16     -528.14   1138.97 o 
 -15   9  15       39.42      645.51   1074.96 o 
 -13   9  15       51.61      256.07   1080.29 o 
 -12   9  15      467.70      994.94   1080.29 o 
 -10   9  15      605.14      349.61    761.05 o 
  -9   9  15       50.55      434.78   1336.36 o 
  -7   9  15      146.20     -216.49    962.78 o 
  -6   9  15      102.45        3.34   1055.72 o 
  -5   9  15      117.73      449.11    891.76 o 
  -4   9  15       48.83      116.08    874.23 o 
  -3   9  15      217.63      191.84    766.45 o 
  -2   9  15       30.49      619.04    858.38 o 
  -1   9  15       49.59      638.03    852.17 o 
   0   9  15      407.50     -292.51    738.57 o 
   1   9  15       52.75     1137.03    865.47 o 
 -26   0  16      575.21     1008.27   1074.96 o 
 -25   0  16      177.76      -32.01   1056.29 o 
 -24   0  16        3.44      669.51   1037.61 o 
 -23   0  16       42.48    -1029.61   1056.29 o 
 -22   0  16     1189.68     1557.75   1224.33 o 
 -21   0  16     1013.44      760.21   1000.27 o 
 -20   0  16      294.51     1093.63   1146.98 o 
 -19   0  16       92.67      461.46    896.24 o 
 -18   0  16     6339.09     6356.38   1138.97 o 
 -17   0  16       56.98      602.83    874.90 o 
 -16   0  16    13146.63    12472.70   1141.64 o 
 -15   0  16     1082.18     1632.44    880.24 o 
 -14   0  16     7059.68     6617.79   1074.96 o 
 -12   0  16    16064.46    15798.93    936.25 o 
 -11   0  16       49.92     -384.10   1000.27 o 
 -10   0  16      742.06      560.15   1000.27 o 
  -9   0  16      378.68      306.75    784.21 o 
  -8   0  16        4.74        8.00    810.89 o 
  -7   0  16      100.65      471.59    620.37 o 
  -6   0  16     8520.29     8688.10    611.10 o 
  -5   0  16       65.74      651.67    692.09 o 
  -4   0  16    22328.71    22013.38    717.20 o 
  -3   0  16      264.39     -359.92    624.24 o 
  -2   0  16    18332.26    17956.88    758.87 o 
  -1   0  16     1261.75     1443.99    641.97 o 
   0   0  16    11830.91    11346.58    655.33 o 
   1   0  16      522.93      500.99   1082.96 o 
   2   0  16    12339.98    12138.25    728.45 o 
   3   0  16      119.77      254.74    635.62 o 
   4   0  16      957.38      697.25    706.04 o 
   5   0  16      176.50      221.39   1152.31 o 
   6   0  16      466.85      671.97    746.03 o 
   7   0  16       16.72      189.38    960.26 o 
   8   0  16     1945.85     1741.80   1024.28 o 
   9   0  16      491.60     -623.98    712.01 o 
  10   0  16     3171.65     3492.22    960.26 o 
  11   0  16       16.32      809.73    818.25 o 
  12   0  16     4506.89     4791.71    857.15 o 
 -28   1  16     4064.41     4977.34   1154.98 o 
 -27   1  16       28.31      416.11   1355.03 o 
 -26   1  16     3147.53     3483.23    849.70 o 
 -25   1  16        7.50     1115.17    822.44 o 
 -24   1  16     3261.87     3185.06    827.39 o 
 -23   1  16       87.90      909.07    788.92 o 
 -22   1  16     1665.42     1981.04    871.37 o 
 -21   1  16       18.18      723.38    851.40 o 
 -20   1  16       42.12       25.21    735.53 o 
 -19   1  16      195.92      587.59    724.84 o 
 -18   1  16       56.48      -96.26    640.75 o 
 -17   1  16      324.19      364.00    772.35 o 
 -16   1  16       11.74      540.66    672.94 o 
 -15   1  16      281.02      -55.92    746.90 o 
 -14   1  16     7148.91     6886.21    622.13 o 
 -13   1  16     3159.14     3411.59   1048.28 o 
 -12   1  16     9946.59     9893.54    681.15 o 
 -11   1  16      385.40      399.76    632.49 o 
 -10   1  16    11227.67    10975.05    760.84 o 
  -9   1  16      722.01     1125.74    632.54 o 
  -8   1  16     6177.82     5883.27    734.50 o 
  -7   1  16      598.33      774.51    495.80 o 
  -6   1  16     3129.19     3101.18    474.47 o 
  -5   1  16      477.46      781.71    439.78 o 
  -4   1  16      892.70      792.17    469.15 o 
  -3   1  16     2603.67     2775.09    449.27 o 
  -2   1  16     1218.12     1336.28    421.24 o 
  -1   1  16      633.52     1045.45    537.79 o 
   0   1  16     1825.01     1743.66    451.93 o 
   1   1  16      603.30      437.59    534.63 o 
   2   1  16     2325.55     1931.91    512.79 o 
   3   1  16     1395.31     1478.93    470.90 o 
   4   1  16      121.74       91.09    483.66 o 
   5   1  16     1622.97     1153.25    575.77 o 
   6   1  16     2043.13     1347.66    477.72 o 
   7   1  16     1738.57     1937.29    569.11 o 
   8   1  16     4236.77     4661.90    630.77 o 
   9   1  16      704.02     1081.45    719.56 o 
  10   1  16     1513.27     1354.66    612.34 o 
  11   1  16      228.64     1369.19    653.97 o 
  12   1  16      505.79     1039.44    645.06 o 
 -27   2  16      180.39      992.27   1096.30 o 
 -26   2  16        3.35      250.73   1331.03 o 
 -25   2  16       81.13      -23.71    923.19 o 
 -24   2  16        1.39     -109.10    787.19 o 
 -23   2  16      317.84      541.09    833.43 o 
 -22   2  16       27.60      361.57    764.37 o 
 -21   2  16     1855.24     1786.12    853.01 o 
 -20   2  16        9.14      563.64    727.47 o 
 -19   2  16      241.11      494.60    816.46 o 
 -18   2  16     1374.47     1959.73    717.64 o 
 -17   2  16     3512.63     3265.48    710.11 o 
 -16   2  16     2950.41     3010.87    699.20 o 
 -15   2  16     3143.65     3303.78    623.68 o 
 -14   2  16        4.35      419.33    629.32 o 
 -13   2  16      560.54      936.25   1053.62 o 
 -12   2  16      757.84      930.92   1037.61 o 
 -11   2  16      405.49      853.14    640.89 o 
 -10   2  16      917.63      898.17    677.01 o 
  -9   2  16      842.63     1338.23    724.27 o 
  -8   2  16     2386.82     2164.97    574.56 o 
  -7   2  16       76.13      295.73    528.28 o 
  -6   2  16     2120.42     2255.40    505.32 o 
  -5   2  16     2308.07     2206.71    541.54 o 
  -4   2  16     7528.83     7728.89    567.38 o 
  -3   2  16     8366.70     8320.64    490.75 o 
  -2   2  16      278.68      558.96    524.92 o 
  -1   2  16    11238.82    10645.98    512.95 o 
   0   2  16      349.52      977.61    449.76 o 
   1   2  16     4367.93     4424.65    545.23 o 
   2   2  16      640.93     1224.41    516.76 o 
   3   2  16      376.13        9.05    475.57 o 
   4   2  16       30.74     -116.69    460.96 o 
   5   2  16      130.02      188.23    496.36 o 
   6   2  16        5.55      659.75    520.62 o 
   7   2  16        4.48      225.62    601.16 o 
   8   2  16       83.99      792.10    504.04 o 
   9   2  16      302.44      557.83    642.97 o 
  10   2  16      475.92      773.45    608.70 o 
  11   2  16      841.46      899.79    566.35 o 
 -27   3  16     2034.62     2155.41   1050.83 o 
 -26   3  16        0.34      992.32    900.97 o 
 -25   3  16     2490.21     2638.05   1085.63 o 
 -24   3  16      429.13      945.96    939.20 o 
 -23   3  16     3120.54     3231.26    912.68 o 
 -22   3  16        1.59      629.65    814.56 o 
 -21   3  16       27.89      772.43    899.29 o 
 -20   3  16      228.42      537.95    893.28 o 
 -19   3  16      120.35      154.33    763.16 o 
 -18   3  16      130.02      280.77    751.69 o 
 -17   3  16     1180.01      774.03    665.09 o 
 -16   3  16        3.68      303.59    717.49 o 
 -15   3  16     1057.51      739.07    635.78 o 
 -14   3  16      406.49      526.28    630.75 o 
 -13   3  16     3628.18     3154.92    625.28 o 
 -12   3  16      281.81     -306.75   1240.33 o 
 -11   3  16     7594.62     7562.04   1291.02 o 
 -10   3  16      567.93      942.13    673.91 o 
  -9   3  16     5326.11     4807.92    706.03 o 
  -8   3  16      239.11      498.98    560.15 o 
  -7   3  16     2398.83     2687.00    553.97 o 
  -6   3  16      917.41     1273.23    544.84 o 
  -5   3  16     6591.37     6808.30    572.64 o 
  -4   3  16        7.37      482.06    556.99 o 
  -3   3  16     2009.15     2660.65    526.12 o 
  -2   3  16      190.93       77.24    495.36 o 
  -1   3  16      156.11     1116.96    538.51 o 
   0   3  16       56.95      -52.03    621.86 o 
   1   3  16     1153.67      923.13    527.08 o 
   2   3  16      919.27     1363.99    595.05 o 
   3   3  16      175.08      166.82    528.25 o 
   4   3  16      187.28       27.91    512.89 o 
   5   3  16       54.24      443.91    508.43 o 
   6   3  16       82.94      937.38    504.99 o 
   7   3  16     3476.47     3600.18    533.25 o 
   8   3  16        0.67      833.63    558.37 o 
   9   3  16     2573.57     3251.08    652.78 o 
  10   3  16      168.24      821.21    559.60 o 
  11   3  16     1883.48     1999.23    613.53 o 
 -26   4  16       69.16      114.23    954.51 o 
 -25   4  16        0.83      525.48   1619.10 o 
 -24   4  16       60.33     -141.18    886.22 o 
 -23   4  16      518.75     1788.89    886.44 o 
 -22   4  16        0.04      523.94    835.90 o 
 -21   4  16     1063.23     1514.53    963.11 o 
 -20   4  16       37.14      500.10    969.47 o 
 -19   4  16      344.75      841.39    845.02 o 
 -18   4  16      683.57      512.58    742.18 o 
 -17   4  16     4780.91     4916.73    762.96 o 
 -16   4  16     1953.11     1638.81    810.81 o 
 -15   4  16     5780.78     5336.41    757.77 o 
 -14   4  16        2.82      -33.21    798.89 o 
 -13   4  16     1339.59     1355.28    687.95 o 
 -12   4  16      126.31      480.13   1539.08 o 
 -11   4  16      911.58     1026.94   1416.38 o 
 -10   4  16      429.56      618.25    718.46 o 
  -9   4  16      151.11      488.50    803.89 o 
  -8   4  16      120.51       92.65    584.57 o 
  -7   4  16     1059.66     1333.93    574.92 o 
  -6   4  16        0.95      196.40    558.49 o 
  -5   4  16     6263.58     6356.06    587.12 o 
  -4   4  16      179.28     -182.54    614.45 o 
  -3   4  16     4974.42     5717.44    770.46 o 
  -2   4  16      201.44      288.75    547.64 o 
  -1   4  16     8253.83     8254.27    542.79 o 
   0   4  16       18.67      172.83    497.63 o 
   1   4  16     3888.73     3959.45    486.97 o 
   2   4  16      909.05      846.97    511.53 o 
   3   4  16      332.19      326.57    475.66 o 
   4   4  16     1026.21      518.16    516.43 o 
   5   4  16      109.98      413.94    569.88 o 
   6   4  16      207.43      450.49    557.75 o 
   7   4  16       18.20     -239.29    605.02 o 
   8   4  16      151.16      182.51    645.46 o 
   9   4  16      960.16      999.85    669.82 o 
  10   4  16        2.29      797.28    582.16 o 
 -25   5  16       16.80     1728.22    968.59 o 
 -24   5  16      122.25      253.40   2147.25 o 
 -23   5  16        8.83     -448.44    952.50 o 
 -22   5  16       84.41       13.78    891.16 o 
 -20   5  16       55.30       10.67    989.60 o 
 -19   5  16        6.57      -45.35    968.26 o 
 -18   5  16      213.50     1181.65    949.59 o 
 -17   5  16        0.89      424.11    960.26 o 
 -16   5  16      252.42     1181.65    930.92 o 
 -15   5  16      244.48      608.16    933.59 o 
 -14   5  16      957.98      720.19   1114.97 o 
 -13   5  16      998.67      138.70    882.90 o 
 -12   5  16        2.88      544.52    771.65 o 
 -11   5  16     1763.44     1317.69   1755.14 o 
 -10   5  16       21.24      -18.03    902.02 o 
  -9   5  16      321.04     -314.68    766.19 o 
  -8   5  16       44.10       74.95    711.46 o 
  -7   5  16      215.26       92.66    622.26 o 
  -6   5  16      152.26     -152.45    660.24 o 
  -5   5  16      871.66      632.53    586.69 o 
  -4   5  16       14.75      165.79    591.90 o 
  -3   5  16      758.82     1295.11    594.56 o 
  -2   5  16      970.56     1225.33    647.66 o 
  -1   5  16     1038.40     1305.48    616.36 o 
   0   5  16     1738.35     1762.70    576.17 o 
   1   5  16      106.71     -158.39    547.50 o 
   2   5  16     1425.26     1776.15    534.83 o 
   3   5  16      495.86      544.70    564.30 o 
   4   5  16      188.59      285.53    549.10 o 
   5   5  16       14.21       25.45    595.95 o 
   6   5  16      166.93      709.51    570.01 o 
   7   5  16       83.88     -103.10    583.47 o 
   8   5  16        6.69      311.34    565.42 o 
   9   5  16       19.06      345.88    580.52 o 
 -23   6  16        2.26    -1653.78   1096.30 o 
 -22   6  16      229.14     1768.48   1064.29 o 
 -21   6  16        9.73    -1269.68   1034.95 o 
 -19   6  16       61.23      258.74    997.60 o 
 -18   6  16      151.68     -589.49   1018.94 o 
 -17   6  16      679.35     -752.20   1221.66 o 
 -14   6  16      566.50       16.00    965.59 o 
 -13   6  16      733.69      501.47    938.92 o 
 -10   6  16      776.58      737.47    843.68 o 
  -9   6  16        0.16       63.03    831.19 o 
  -8   6  16     1397.57     1855.12    717.15 o 
  -7   6  16     1222.37     1359.38    743.09 o 
  -6   6  16      111.48      340.67    653.73 o 
  -5   6  16       26.60      198.37    679.73 o 
  -4   6  16     3000.90     3383.74    635.03 o 
  -3   6  16      750.04     1044.25    835.81 o 
  -2   6  16     2413.28     2465.24    633.24 o 
  -1   6  16      684.28      745.50    590.07 o 
   0   6  16     1054.96     1047.11    691.43 o 
   1   6  16      340.36      588.74    618.28 o 
   2   6  16      477.04       45.21    655.47 o 
   3   6  16      231.45      292.10    586.71 o 
   4   6  16      128.18      564.97    599.50 o 
   5   6  16      387.63      569.03    571.34 o 
   6   6  16      465.03      174.56    589.27 o 
   7   6  16       89.24      182.00    579.22 o 
 -21   7  16      281.84     -181.38   1096.30 o 
 -20   7  16        5.35     -464.13   1061.62 o 
 -19   7  16      451.88     -648.17   1072.29 o 
 -18   7  16      146.34     1699.13   1024.28 o 
 -17   7  16        9.75     -642.84    986.93 o 
 -15   7  16      916.49      426.78    992.27 o 
 -14   7  16      521.49     1186.99    973.60 o 
 -11   7  16      772.00      680.81    687.34 o 
 -10   7  16      492.75      428.53    745.89 o 
  -9   7  16      192.99      804.03   1073.47 o 
  -8   7  16      255.95      725.25    891.36 o 
  -7   7  16      368.74      127.80    745.37 o 
  -6   7  16       91.99       92.22    731.25 o 
  -5   7  16        3.78      531.71    977.51 o 
  -4   7  16       48.75     -124.16    665.39 o 
  -3   7  16      125.83     -226.40    690.52 o 
  -2   7  16        9.36     -142.87    699.85 o 
  -1   7  16       87.21      115.11    673.84 o 
   0   7  16      113.32      497.47    739.92 o 
   1   7  16       11.77      -92.81    686.52 o 
   2   7  16     1348.33     1266.01    758.57 o 
   3   7  16      626.34      412.97    719.67 o 
   4   7  16      938.65     1975.20    705.38 o 
   5   7  16     1031.20      963.05    778.35 o 
   6   7  16      249.96     1211.01    687.98 o 
 -19   8  16      293.74     1488.40   1104.30 o 
 -17   8  16      449.88     1701.79   1066.95 o 
 -16   8  16     1071.51     1840.50   1058.95 o 
 -15   8  16      766.37     1202.99   1048.28 o 
 -14   8  16      500.09      600.16   1034.95 o 
 -13   8  16      698.89      288.08   1016.27 o 
 -11   8  16      308.00     -503.42    745.56 o 
 -10   8  16     1060.14      997.60   1032.28 o 
  -9   8  16        4.09      164.85    790.22 o 
  -8   8  16       88.86      331.71   1098.02 o 
  -7   8  16      268.05      569.62    914.69 o 
  -6   8  16       90.86      111.11    856.25 o 
  -5   8  16      200.59      228.45    725.13 o 
  -4   8  16      265.57      414.54    737.24 o 
  -3   8  16      177.40      915.06    750.75 o 
  -2   8  16       39.06      470.42    816.20 o 
  -1   8  16      274.50      398.64    700.20 o 
   0   8  16      147.82      444.82    766.30 o 
   1   8  16      155.45      363.66    702.84 o 
   2   8  16        6.52      604.87    734.68 o 
   3   8  16      707.57     -125.59    784.77 o 
 -15   9  16       13.32     1090.96   1082.96 o 
 -12   9  16      514.31      674.85   1082.96 o 
 -10   9  16      282.58      893.57   1080.29 o 
  -9   9  16       37.92     -234.73   1072.29 o 
  -7   9  16       97.20      132.66    962.13 o 
  -6   9  16       32.42       32.01   1696.46 o 
  -5   9  16       35.34      -22.61    906.90 o 
  -4   9  16        0.36      267.11    787.67 o 
  -3   9  16      562.37      493.15    786.39 o 
  -2   9  16       28.25      529.90    787.77 o 
  -1   9  16       19.65      571.63    808.66 o 
 -28   1  17      543.89     1659.11   1149.64 o 
 -27   1  17      114.33      227.44    846.62 o 
 -26   1  17      523.99     1606.74    944.59 o 
 -25   1  17      760.29     1295.04    930.80 o 
 -24   1  17     2189.37     2787.36    903.45 o 
 -23   1  17     2616.72     2820.77    808.62 o 
 -22   1  17      606.17      977.84    871.09 o 
 -21   1  17        5.48       47.55    853.19 o 
 -20   1  17        5.80      306.75    817.56 o 
 -19   1  17      442.93      858.50    805.32 o 
 -18   1  17      229.43      -31.03    811.01 o 
 -17   1  17       26.99      147.68    774.24 o 
 -16   1  17        8.35      -70.18    684.19 o 
 -15   1  17       19.11      169.75    611.81 o 
 -14   1  17     1257.03     1651.11   1053.62 o 
 -13   1  17      896.34     1096.00    663.54 o 
 -12   1  17      871.44      363.67    653.65 o 
 -11   1  17     1708.40     1656.10    651.78 o 
 -10   1  17     6796.94     5860.17    672.13 o 
  -9   1  17     1615.45     1010.24    722.02 o 
  -8   1  17     3751.08     3753.23    509.93 o 
  -7   1  17     1973.86     1931.29    545.30 o 
  -6   1  17     7044.89     7315.96    495.61 o 
  -5   1  17     1438.66     1706.59    481.48 o 
  -4   1  17     3814.92     3865.13    446.10 o 
  -3   1  17       75.75      309.59    442.66 o 
  -2   1  17       96.97       -4.76    710.86 o 
  -1   1  17      455.15      282.55    432.75 o 
   0   1  17      198.15      353.48    763.82 o 
   1   1  17      302.76      586.56    588.39 o 
   2   1  17        4.48     1088.03    469.07 o 
   3   1  17     1109.69     1265.29    719.64 o 
   4   1  17       27.44      226.84    548.62 o 
   5   1  17      456.24     -308.27    476.71 o 
   6   1  17      466.41      343.38    603.57 o 
   7   1  17      312.17     1090.96    978.93 o 
   8   1  17      581.40     1089.64    727.98 o 
   9   1  17       76.81      326.72    522.81 o 
  10   1  17     1628.09     1204.86    563.24 o 
  11   1  17      123.71      257.44    606.73 o 
 -27   2  17      319.49      266.74   1133.64 o 
 -26   2  17      371.62      252.65    841.44 o 
 -25   2  17       33.33      147.94    833.70 o 
 -24   2  17        5.36      338.48    947.90 o 
 -23   2  17      191.80      979.34    883.61 o 
 -22   2  17     1113.71     1588.70    803.42 o 
 -21   2  17      286.80      -46.52    810.12 o 
 -20   2  17       31.30       -3.78    832.72 o 
 -19   2  17        4.03     -274.54    784.40 o 
 -18   2  17      103.81       64.53    715.17 o 
 -17   2  17      568.82      565.70    733.61 o 
 -16   2  17     5536.32     5186.56    599.78 o 
 -15   2  17      968.97     1308.79    615.88 o 
 -14   2  17     4121.17     3843.70   1264.34 o 
 -13   2  17     1250.49     1304.35   1066.95 o 
 -12   2  17     5546.57     5110.01    675.48 o 
 -11   2  17     1002.72      965.92    652.43 o 
 -10   2  17     1251.18     1189.05    639.46 o 
  -9   2  17        0.39      -85.47    652.98 o 
  -8   2  17     1491.43     1491.70    515.54 o 
  -7   2  17      466.54      820.60    514.71 o 
  -6   2  17      986.07      574.70    518.13 o 
  -5   2  17      271.31      443.02    549.97 o 
  -4   2  17     2948.22     2787.11    455.24 o 
  -3   2  17     1030.49     1126.69    474.50 o 
  -2   2  17     2663.98     2481.23    489.30 o 
  -1   2  17     1293.54     1613.01    459.99 o 
   0   2  17     2745.25     3210.10    554.66 o 
   1   2  17     3353.07     3903.28    476.32 o 
   2   2  17     1159.37     1177.37    532.71 o 
   3   2  17      388.26      740.47    487.20 o 
   4   2  17      824.71     1453.03    495.11 o 
   5   2  17       57.61      534.92    547.71 o 
   6   2  17     1439.68     1804.20    610.71 o 
   7   2  17       36.90       26.57    527.91 o 
   8   2  17       86.51      323.92    602.06 o 
   9   2  17       39.82      258.64    704.33 o 
  10   2  17      856.72     1143.76    601.61 o 
 -27   3  17      152.16      150.36    874.57 o 
 -26   3  17      389.90      968.26   1621.77 o 
 -25   3  17       91.64     1563.09   1072.29 o 
 -24   3  17      550.64    -1216.33   1064.29 o 
 -23   3  17       60.01      586.56    849.11 o 
 -22   3  17      677.26     1083.26    817.09 o 
 -21   3  17       49.75      165.52    784.51 o 
 -20   3  17       41.30      401.04    780.59 o 
 -19   3  17      770.38      941.79    881.70 o 
 -18   3  17      261.30      162.21    672.91 o 
 -17   3  17      582.32      252.16    707.20 o 
 -16   3  17       39.26      749.54    635.94 o 
 -15   3  17      125.11      346.85    654.10 o 
 -14   3  17      224.98      190.28    620.55 o 
 -13   3  17        9.70       32.01   1264.34 o 
 -12   3  17     4977.40     4825.30   1301.68 o 
 -11   3  17       34.86      400.01    669.05 o 
 -10   3  17     8590.87     8836.64    832.56 o 
  -9   3  17       39.52     -178.13    556.46 o 
  -8   3  17     7553.77     7540.40    628.07 o 
  -7   3  17      171.54      721.59    555.85 o 
  -6   3  17     2638.33     2888.81    570.38 o 
  -5   3  17     1182.13     1410.04    559.80 o 
  -4   3  17     3803.84     3576.34    764.82 o 
  -3   3  17       75.57     -289.10    434.32 o 
  -2   3  17     2542.99     2454.44    587.89 o 
  -1   3  17      114.76      489.95    549.70 o 
   0   3  17       39.28      424.32    597.25 o 
   1   3  17      353.90      715.46    601.16 o 
   2   3  17       64.11     -402.43    620.80 o 
   3   3  17      529.79      732.12    517.83 o 
   4   3  17       13.28      559.47    524.47 o 
   5   3  17      546.18     1109.07    487.60 o 
   6   3  17       59.80      120.41    573.27 o 
   7   3  17       16.34     1015.29    626.27 o 
   8   3  17     1092.45      693.98    646.65 o 
   9   3  17      535.89      249.54    565.11 o 
  10   3  17     1323.28     1208.41    580.30 o 
 -26   4  17       95.39      197.73    925.97 o 
 -25   4  17        3.18    -1287.94    941.20 o 
 -24   4  17       33.71     -476.32   1011.38 o 
 -23   4  17      126.17      268.97    874.58 o 
 -22   4  17      184.18     -101.15    863.86 o 
 -21   4  17       75.87     -285.85    774.19 o 
 -20   4  17       22.91      494.01    765.60 o 
 -19   4  17      530.25      504.50    749.64 o 
 -18   4  17      237.56      326.38    850.65 o 
 -17   4  17     3670.31     4305.95    851.91 o 
 -16   4  17       37.68      218.72    729.56 o 
 -15   4  17     8041.92     7416.33    833.81 o 
 -14   4  17     1360.26     1480.86    705.85 o 
 -13   4  17     5586.70     5225.41   1632.44 o 
 -12   4  17      216.10     -128.03   1475.06 o 
 -11   4  17      586.59      753.28    757.95 o 
 -10   4  17       29.03      785.77    729.28 o 
  -9   4  17       33.50       67.91    616.77 o 
  -8   4  17      323.70      911.43    568.47 o 
  -7   4  17     1844.58     1502.19    588.72 o 
  -6   4  17       43.29      398.31    650.44 o 
  -5   4  17     1832.61     1795.89    585.90 o 
  -4   4  17        0.33     -239.01    551.73 o 
  -3   4  17     2977.43     2685.54    601.43 o 
  -2   4  17      688.79      978.58    648.17 o 
  -1   4  17     1815.06     2180.99    501.46 o 
   0   4  17      120.34      839.21    533.46 o 
   1   4  17      429.60     1012.10    497.47 o 
   2   4  17       80.60       61.96    472.68 o 
   3   4  17       16.62       80.21    530.82 o 
   4   4  17      211.38      564.34    541.03 o 
   5   4  17     1063.93     1592.79    586.89 o 
   6   4  17       30.82      414.10    540.99 o 
   7   4  17     1006.65     1504.17    554.57 o 
   8   4  17       25.70     -545.88    566.04 o 
   9   4  17        0.45      239.32    922.85 o 
 -25   5  17     2970.01     2751.77   1002.24 o 
 -24   5  17      344.71      126.26   1693.23 o 
 -23   5  17     3459.69     3685.46    919.82 o 
 -22   5  17      150.63     -278.12    919.12 o 
 -20   5  17      188.79      517.47   1245.67 o 
 -18   5  17       59.10      325.42    954.92 o 
 -16   5  17      335.72      221.39   1168.32 o 
 -15   5  17        0.82     -184.05   1168.32 o 
 -14   5  17      262.16     1699.13    936.25 o 
 -13   5  17     1995.33     2030.16    811.46 o 
 -12   5  17       99.33     -178.71   1901.85 o 
 -11   5  17     6500.31     6817.77    935.07 o 
 -10   5  17      257.80      575.62    770.57 o 
  -9   5  17     6117.34     6475.68    663.13 o 
  -8   5  17     1736.80     2014.13    634.98 o 
  -7   5  17     3770.57     3013.72    625.31 o 
  -6   5  17        2.79     -142.93    590.65 o 
  -5   5  17     4258.87     4281.85    632.16 o 
  -4   5  17      207.22      371.51    810.87 o 
  -3   5  17     4718.02     4657.60    624.20 o 
  -2   5  17       31.44      229.98    663.05 o 
  -1   5  17      530.69      608.72    623.42 o 
   0   5  17       26.55      232.76    626.15 o 
   1   5  17       21.09      156.97    527.75 o 
   2   5  17      755.33      971.37    551.49 o 
   3   5  17      306.86      556.81    577.31 o 
   4   5  17      507.09      880.05    565.62 o 
   5   5  17      623.20      926.01    552.84 o 
   6   5  17      255.39      914.73    589.92 o 
   7   5  17     1372.87      532.07    710.77 o 
   8   5  17       36.64      587.82    608.38 o 
 -23   6  17       18.94      514.81   1088.29 o 
 -22   6  17      145.25      824.22   1058.95 o 
 -21   6  17      837.69     1733.80   1034.95 o 
 -19   6  17     1219.30      888.24   1010.94 o 
 -18   6  17      209.55       56.02   1000.27 o 
 -17   6  17     1950.04     1675.12   1024.28 o 
 -11   6  17     2578.96     2144.86    909.26 o 
 -10   6  17      291.70      -66.67    865.44 o 
  -9   6  17      867.39     1322.19    739.73 o 
  -8   6  17      110.62       66.19    703.05 o 
  -7   6  17       71.55      402.64    660.76 o 
  -6   6  17        0.06     -136.97    695.43 o 
  -5   6  17      423.95      892.26    673.67 o 
  -4   6  17       56.63      219.82    679.11 o 
  -3   6  17     1530.68     1683.10    653.86 o 
  -2   6  17      797.35     1412.80    716.96 o 
  -1   6  17     4551.22     3908.32    637.78 o 
   0   6  17        6.29      472.90    658.34 o 
   1   6  17      716.76     1403.12    720.46 o 
   2   6  17       65.21      417.42    687.91 o 
   3   6  17     1271.92      615.78    642.78 o 
   4   6  17       12.97        8.93    546.18 o 
   5   6  17      780.61      533.21    624.42 o 
   6   6  17        3.08      469.08    630.06 o 
 -21   7  17       77.39      117.37   1085.63 o 
 -20   7  17      299.01     1283.01   1066.95 o 
 -19   7  17       38.84      288.08   1045.62 o 
 -18   7  17      148.00     1069.62   1032.28 o 
 -17   7  17        6.52     -853.56   1034.95 o 
 -15   7  17      284.02     -266.74   1005.60 o 
 -14   7  17      189.51      -53.35   1024.28 o 
 -12   7  17      595.05     2528.68    984.27 o 
 -11   7  17     1898.24     1643.57    737.03 o 
 -10   7  17     2259.91     2870.11    984.27 o 
  -9   7  17     2796.62     2864.47    896.52 o 
  -8   7  17     1107.90     1535.36    764.92 o 
  -7   7  17     1214.64     1291.41    723.47 o 
  -6   7  17     1056.37     1309.23    778.61 o 
  -5   7  17      429.11      747.44   1012.42 o 
  -4   7  17      490.89      227.22    670.49 o 
  -3   7  17      738.61      855.76    744.74 o 
  -2   7  17       89.90      111.76    671.11 o 
  -1   7  17      320.13      338.16    696.72 o 
   0   7  17        1.68      221.24    749.70 o 
   1   7  17       54.10      434.87    697.72 o 
   2   7  17       47.32      500.15    711.22 o 
   3   7  17      101.94      511.72    768.88 o 
   4   7  17       18.44      113.52    856.58 o 
   5   7  17        9.29      484.00    800.03 o 
 -19   8  17        0.01      333.42   1112.30 o 
 -17   8  17        4.86      466.79   1069.62 o 
 -16   8  17      734.01      234.73   1077.62 o 
 -14   8  17     2014.39     2251.27   1050.95 o 
 -12   8  17     1702.14     2059.22   1040.28 o 
 -11   8  17      204.29       72.02   1285.68 o 
 -10   8  17       49.16      314.75   1048.28 o 
  -9   8  17       29.03      968.26   1002.94 o 
  -8   8  17      650.39      474.36    859.21 o 
  -7   8  17        3.53      432.45    803.14 o 
  -6   8  17      124.93     -183.72    760.53 o 
  -5   8  17        1.03     -207.52    755.55 o 
  -4   8  17      980.86      687.23    746.68 o 
  -3   8  17      211.11     1044.97    825.19 o 
  -2   8  17     1622.96     1590.45    759.92 o 
  -1   8  17       33.49      -91.49    735.69 o 
   0   8  17     1142.80     1401.15    810.73 o 
   1   8  17        0.04      -30.75    793.34 o 
   2   8  17      867.96      856.53    800.59 o 
 -15   9  17       63.97      789.55   1090.96 o 
 -12   9  17      209.46      928.25   1093.63 o 
 -11   9  17      131.66     1149.64   1112.30 o 
 -10   9  17      555.86      701.52   1352.36 o 
  -9   9  17      455.31      258.32    763.82 o 
  -8   9  17     1964.82     2790.09   1088.29 o 
  -7   9  17       88.53        2.27    979.04 o 
  -6   9  17      717.71     2040.91   1115.41 o 
  -5   9  17       42.83     -305.17    800.86 o 
  -4   9  17      556.09      268.25    778.88 o 
  -3   9  17       59.13      610.68    770.89 o 
  -2   9  17      320.75      916.12    767.98 o 
 -26   0  18     2009.84     3107.51   1363.03 o 
 -25   0  18      526.46     1106.97   1309.69 o 
 -24   0  18      108.14      557.48   1275.01 o 
 -23   0  18      261.06      -16.00   1066.95 o 
 -22   0  18     1277.20     1672.45   1227.00 o 
 -21   0  18      288.54      893.57   1194.99 o 
 -20   0  18     3437.16     1445.72   1181.65 o 
 -19   0  18     1270.01     1101.63   1170.98 o 
 -18   0  18     2955.12     2720.73   1141.64 o 
 -17   0  18      710.83     1072.29    917.58 o 
 -16   0  18     8726.51     8442.28    949.59 o 
 -15   0  18     1156.77     1224.67    695.54 o 
 -14   0  18    17210.05    17372.69   1176.32 o 
 -13   0  18     1430.75     2173.92    882.90 o 
 -12   0  18    23595.59    23795.75   1192.32 o 
 -11   0  18     1018.70      365.43   1072.29 o 
 -10   0  18     7358.10     7095.25   1088.29 o 
  -9   0  18     1808.27     2051.22   1048.28 o 
  -8   0  18    11663.78    12312.66    914.91 o 
  -7   0  18     4901.12     5124.86    594.26 o 
  -6   0  18      995.80      502.72    579.87 o 
  -5   0  18        3.88      -77.06    633.20 o 
  -4   0  18     4082.99     4087.34    602.24 o 
  -3   0  18     3124.56     2926.12    856.23 o 
  -2   0  18    10580.96     9760.54    845.56 o 
  -1   0  18     2530.09     2472.18    632.74 o 
   0   0  18     4441.53     4225.82    686.85 o 
   1   0  18     5196.59     4814.71    656.36 o 
   2   0  18     1810.25     1636.54    719.55 o 
   3   0  18      128.90     -218.94    717.17 o 
   4   0  18      439.85      864.17    674.19 o 
   5   0  18      744.39     1341.98    761.21 o 
   6   0  18     4472.96     5153.39   1040.28 o 
   7   0  18      333.85      175.66    728.99 o 
   8   0  18      685.03      593.48    915.29 o 
   9   0  18      438.38      920.57    831.23 o 
  10   0  18      573.82      981.15    785.19 o 
 -28   1  18        9.96      749.54   1384.37 o 
 -25   1  18       44.63      306.75   1307.02 o 
 -24   1  18     2721.88     3181.02   1122.97 o 
 -23   1  18      443.59     1342.48    902.44 o 
 -22   1  18      451.18      897.17    758.13 o 
 -21   1  18        0.75     -432.00    840.70 o 
 -20   1  18     1877.78     1311.06    838.03 o 
 -19   1  18     5869.02     6086.85    827.91 o 
 -18   1  18     1071.29     1468.33   1146.98 o 
 -17   1  18     2831.89     2579.40    702.41 o 
 -16   1  18     1813.94     2039.81    592.11 o 
 -15   1  18     1881.75     1754.70    627.25 o 
 -14   1  18      865.65      690.99    758.19 o 
 -13   1  18        6.12     -249.50    606.33 o 
 -12   1  18     2773.24     3064.45    688.64 o 
 -11   1  18      251.76      205.91    660.74 o 
 -10   1  18    14519.20    14182.22    678.37 o 
  -9   1  18       38.56      364.43    649.18 o 
  -8   1  18     9625.90     9303.14    591.28 o 
  -7   1  18       21.70     -241.91    657.63 o 
  -6   1  18     9823.34     9583.07    567.93 o 
  -5   1  18      837.90      815.32    463.81 o 
  -4   1  18     8787.31     8427.50    496.81 o 
  -3   1  18      812.05     1000.55    607.95 o 
  -2   1  18     5902.91     5221.61    808.88 o 
  -1   1  18      221.30      642.32    576.12 o 
   0   1  18     1281.12      935.89    495.22 o 
   1   1  18      353.92      110.43    472.64 o 
   2   1  18      391.78      754.30    647.42 o 
   3   1  18       29.36     -186.52    626.91 o 
   4   1  18       86.94      -76.64    500.76 o 
   5   1  18      146.72      -73.14    520.99 o 
   6   1  18      184.03     1557.20    707.23 o 
   7   1  18        6.17     -262.07    597.49 o 
   8   1  18     1384.93     1550.01    535.47 o 
   9   1  18      136.33     1016.00    559.45 o 
  10   1  18     4013.00     4021.94    581.88 o 
 -27   2  18     1046.26     1930.61    973.88 o 
 -26   2  18      496.59      712.19   1315.02 o 
 -25   2  18      431.13      672.71    830.58 o 
 -24   2  18       11.49      621.16    815.61 o 
 -23   2  18        5.88     1152.84    875.91 o 
 -22   2  18       10.31      146.24    884.27 o 
 -21   2  18      201.85      571.82    817.15 o 
 -20   2  18     1010.34     1269.03    833.26 o 
 -19   2  18       85.84     1635.80   1513.74 o 
 -18   2  18     2355.18     1067.68    820.22 o 
 -17   2  18     1284.62      991.45    627.62 o 
 -16   2  18      899.31      397.96    612.20 o 
 -15   2  18     4450.74     4412.01    591.25 o 
 -14   2  18     3781.37     3878.38   1120.30 o 
 -13   2  18     7632.97     7615.76    781.18 o 
 -12   2  18      969.24     1347.60    673.55 o 
 -11   2  18     7670.79     7076.34    764.32 o 
 -10   2  18     1206.15     1414.09    662.67 o 
  -9   2  18     2679.24     2635.98    658.73 o 
  -8   2  18     1430.64     1101.34    560.35 o 
  -7   2  18      897.72     1270.39    610.67 o 
  -6   2  18      736.11      438.58    537.36 o 
  -5   2  18       75.89      300.23    451.03 o 
  -4   2  18      175.54      358.60    532.02 o 
  -3   2  18      639.54      874.72    707.25 o 
  -2   2  18      343.51      635.41    467.42 o 
  -1   2  18     2697.33     2281.86    555.23 o 
   0   2  18        3.56       90.97    452.34 o 
   1   2  18      749.61      710.82    505.79 o 
   2   2  18     1786.66     1820.87    587.05 o 
   3   2  18      786.77      944.89    480.36 o 
   4   2  18      302.76       84.69    588.00 o 
   5   2  18     3757.89     3050.88    653.97 o 
   6   2  18      352.95     1040.37    524.51 o 
   7   2  18     1486.43     1559.50    602.09 o 
   8   2  18       16.19      923.06    656.11 o 
   9   2  18      356.89     1054.79    602.03 o 
 -27   3  18      534.56      460.26    935.82 o 
 -24   3  18      212.25     -440.12   1053.62 o 
 -23   3  18     3345.86     3675.08    855.40 o 
 -22   3  18      214.80      702.39    819.44 o 
 -21   3  18     1924.13     1784.42    930.23 o 
 -20   3  18      272.76       67.69    910.96 o 
 -19   3  18      602.90     1103.50    710.77 o 
 -18   3  18       17.65      -59.50    722.52 o 
 -17   3  18     1032.17      727.14    657.23 o 
 -16   3  18      338.24      409.61    645.18 o 
 -15   3  18     2651.79     2375.27    711.28 o 
 -14   3  18     1822.24     2003.21   1299.02 o 
 -13   3  18     1036.90     1285.76    750.27 o 
 -12   3  18     1554.08     1338.32    698.58 o 
 -11   3  18     2311.03     2083.19    770.34 o 
 -10   3  18      126.03     -108.14    669.10 o 
  -9   3  18     2046.74     2279.02    620.25 o 
  -8   3  18      897.13      757.11    594.51 o 
  -7   3  18     7443.43     7071.76    597.10 o 
  -6   3  18      187.19       19.92    622.65 o 
  -5   3  18    11240.94    10745.84    582.10 o 
  -4   3  18       50.73      119.83    583.78 o 
  -3   3  18     3516.01     3511.62    477.66 o 
  -2   3  18       66.09      -96.73    476.29 o 
  -1   3  18     1637.46     1439.41    476.22 o 
   0   3  18       85.49     1051.64    564.73 o 
   1   3  18      329.22      -71.97    573.85 o 
   2   3  18     1174.22     1369.58    521.79 o 
   3   3  18        1.18      358.91    564.74 o 
   4   3  18      413.88      513.08    511.52 o 
   5   3  18     1459.89     1404.97    508.75 o 
   6   3  18      121.54     1200.91    674.99 o 
   7   3  18     1961.82     1725.38    645.84 o 
   8   3  18       33.18      524.64    600.22 o 
   9   3  18     2673.22     2642.66    606.78 o 
 -26   4  18       43.94      354.76   1640.44 o 
 -25   4  18      966.74       68.10   1186.99 o 
 -24   4  18        8.24      899.97    915.54 o 
 -23   4  18       18.82      417.36   1025.12 o 
 -22   4  18       74.32      294.27    879.54 o 
 -21   4  18      758.69      826.47    867.29 o 
 -20   4  18       23.75       23.57    824.09 o 
 -19   4  18        4.04        2.64    854.47 o 
 -18   4  18      306.97      215.72    740.58 o 
 -17   4  18     1446.52     1298.78    746.38 o 
 -16   4  18      361.64      747.61   1223.88 o 
 -15   4  18     3190.50     2830.40    730.92 o 
 -14   4  18      242.53       52.64    676.41 o 
 -13   4  18     5941.37     5596.18   1533.75 o 
 -12   4  18      133.33      184.19    743.60 o 
 -11   4  18    10823.12    11233.48    970.93 o 
 -10   4  18        5.92     -233.17    829.70 o 
  -9   4  18     2328.00     2847.56    613.41 o 
  -8   4  18      846.81     1317.07    610.84 o 
  -7   4  18       45.06      554.04    606.52 o 
  -6   4  18       73.22      695.08    586.99 o 
  -5   4  18      879.75      975.55    601.08 o 
  -4   4  18     3722.40     4002.03    616.11 o 
  -3   4  18     1299.88     1210.50    604.07 o 
  -2   4  18     4714.05     4260.08    474.83 o 
  -1   4  18     2857.65     2225.91    497.79 o 
   0   4  18      832.38      926.33    524.85 o 
   1   4  18     1178.72      831.92    502.48 o 
   2   4  18      334.72      420.38    522.81 o 
   3   4  18      296.08       24.70    544.94 o 
   4   4  18       39.83      340.84    552.40 o 
   5   4  18     1982.41     1812.79    579.27 o 
   6   4  18       50.44      608.05    575.47 o 
   7   4  18      306.11      640.55    532.41 o 
   8   4  18       53.66        3.14    574.29 o 
 -25   5  18      196.84      355.65    923.26 o 
 -24   5  18       96.09     1058.55    944.64 o 
 -23   5  18      477.19      787.24   1987.95 o 
 -22   5  18       25.24      357.43   1032.28 o 
 -21   5  18      133.57     1373.70   1016.27 o 
 -20   5  18      435.41      261.40   1016.27 o 
 -18   5  18      294.49      -69.35   1186.99 o 
 -16   5  18       15.36      317.42    957.59 o 
 -15   5  18      361.61     -136.04    962.93 o 
 -14   5  18     2077.76     2373.65    817.50 o 
 -13   5  18       34.76      546.57    761.78 o 
 -12   5  18     1182.22     1401.27    975.05 o 
 -11   5  18       53.43     1104.63    916.61 o 
 -10   5  18      110.62      952.18    868.55 o 
  -9   5  18      135.30      257.73    643.50 o 
  -8   5  18      112.55      444.42    643.48 o 
  -7   5  18     3342.38     3105.09    718.46 o 
  -6   5  18      561.71      732.50    622.74 o 
  -5   5  18     2119.31     2111.16    643.14 o 
  -4   5  18      263.46      -90.68    834.34 o 
  -3   5  18      414.78      834.13    620.41 o 
  -2   5  18      240.26      722.71    677.03 o 
  -1   5  18      222.55      478.09    630.23 o 
   0   5  18       17.12      297.53    642.47 o 
   1   5  18       94.60      360.68    515.67 o 
   2   5  18      556.37      636.26    524.65 o 
   3   5  18       14.26      355.39    537.25 o 
   4   5  18      335.36      847.29    577.25 o 
   5   5  18      306.17      -86.23    558.55 o 
   6   5  18        1.11      -23.16    675.34 o 
   7   5  18      568.06      186.91    676.09 o 
 -23   6  18       11.62     1491.07   1090.96 o 
 -21   6  18       24.62      637.51   1058.95 o 
 -18   6  18      124.97       80.02    986.93 o 
 -17   6  18     1345.29      114.70   1013.61 o 
 -16   6  18     1803.49     2627.38    973.60 o 
 -12   6  18      812.28      720.19    952.26 o 
 -11   6  18      202.92      124.88   1028.28 o 
 -10   6  18       41.31      278.59    972.25 o 
  -9   6  18        0.87      246.09    787.40 o 
  -8   6  18      133.49      542.07    741.37 o 
  -7   6  18      513.33      530.21    675.38 o 
  -6   6  18        7.85       16.27    648.05 o 
  -5   6  18      150.51      301.92    644.72 o 
  -4   6  18        9.28      498.68    685.71 o 
  -3   6  18     1431.64      958.72    654.34 o 
  -2   6  18      135.55      629.60    652.47 o 
  -1   6  18        2.55     -224.44    706.38 o 
   0   6  18      859.17     1125.03    679.63 o 
   1   6  18      159.54      481.47    649.70 o 
   2   6  18      256.60     -312.05    755.34 o 
   3   6  18       55.50      -79.90    753.11 o 
   4   6  18      551.02      643.92    620.64 o 
   5   6  18        5.07      272.83    602.22 o 
 -21   7  18       70.91      490.80   1090.96 o 
 -20   7  18      414.08    -1064.29   1080.29 o 
 -19   7  18       35.01      109.36   1053.62 o 
 -18   7  18      774.24     2200.59   1066.95 o 
 -17   7  18      753.72      709.52   1048.28 o 
 -15   7  18       85.58     1024.28    997.60 o 
 -14   7  18      278.80     1034.95   1002.94 o 
 -13   7  18      124.34     2171.25   1005.60 o 
 -12   7  18      632.71     -274.74   1251.00 o 
 -11   7  18      283.02      694.85    697.87 o 
 -10   7  18      498.00      451.38    916.83 o 
  -9   7  18      372.43      560.71    777.91 o 
  -8   7  18       35.23     -299.50    824.82 o 
  -7   7  18       41.32      601.19    738.60 o 
  -6   7  18     1691.27      904.08    719.77 o 
  -5   7  18      364.86      881.37    663.92 o 
  -4   7  18      721.98      648.57    690.64 o 
  -3   7  18      785.12      482.90    741.14 o 
  -2   7  18      302.77      681.20    773.76 o 
  -1   7  18      138.01     1031.20    697.63 o 
   0   7  18       47.69      578.04    702.72 o 
   1   7  18       23.55      377.65    778.13 o 
   2   7  18        0.80     -483.97    781.59 o 
   3   7  18      330.64      114.68    736.24 o 
 -16   8  18       83.26      760.21   1061.62 o 
 -14   8  18       67.11     1285.68   1024.28 o 
 -13   8  18      528.85      546.81   1064.29 o 
 -12   8  18       18.43      687.01    804.95 o 
 -11   8  18       82.53     1301.68   1053.62 o 
 -10   8  18      453.39     1976.53   1261.67 o 
  -9   8  18      409.89     1243.00   1307.02 o 
  -8   8  18      201.27     -226.95    812.87 o 
  -7   8  18      317.93      673.66    794.25 o 
  -6   8  18       42.27      -34.10    755.62 o 
  -5   8  18       14.95      644.59    758.71 o 
  -4   8  18      133.44        4.02    829.15 o 
  -3   8  18       41.14      792.01    831.74 o 
  -2   8  18      324.08      540.59    804.36 o 
  -1   8  18      334.26      815.43    725.27 o 
   0   8  18      458.77      802.31    731.63 o 
 -13   9  18       10.80      306.75   1109.63 o 
 -12   9  18      384.00     1667.12   1114.97 o 
 -10   9  18      805.63      800.22   1112.30 o 
  -9   9  18      118.92      583.80    939.09 o 
  -8   9  18      196.23      457.51    775.19 o 
  -7   9  18      110.01      353.19    877.10 o 
  -6   9  18       52.81       53.96    831.18 o 
  -5   9  18       24.01      808.12    790.04 o 
  -4   9  18       73.24      339.57    812.14 o 
 -28   1  19       62.89      592.16   1160.31 o 
 -25   1  19      569.11      600.16   1344.36 o 
 -24   1  19     1011.40     1895.84    824.84 o 
 -23   1  19      615.06      821.47    898.97 o 
 -22   1  19      728.42     1280.68    762.15 o 
 -21   1  19       34.02      -58.52    846.81 o 
 -20   1  19      223.23      264.47    852.13 o 
 -19   1  19      423.51      793.36    827.60 o 
 -18   1  19      142.17       46.20    814.64 o 
 -17   1  19      209.59      378.59    653.47 o 
 -16   1  19     2000.82     2260.32    602.16 o 
 -15   1  19      824.70     1294.18    688.69 o 
 -14   1  19      336.82      895.42    755.10 o 
 -13   1  19       19.04      334.76    705.79 o 
 -12   1  19      820.32      970.93    762.00 o 
 -11   1  19      157.38      -62.09    607.78 o 
 -10   1  19     1783.86     1502.77    612.98 o 
  -9   1  19      951.13     1672.45    676.76 o 
  -8   1  19     1002.97      885.45    605.89 o 
  -7   1  19     1162.05     1182.76    559.38 o 
  -6   1  19     3170.74     2752.62    477.55 o 
  -5   1  19     3036.67     3041.17    486.35 o 
  -4   1  19      769.77      714.59    459.57 o 
  -3   1  19       20.38     -333.70    623.93 o 
  -2   1  19     1386.33     1514.80    493.87 o 
  -1   1  19      522.05      819.66    466.81 o 
   0   1  19     2920.91     2575.80    465.48 o 
   1   1  19      566.31      617.48    569.42 o 
   2   1  19        0.82      250.10    495.64 o 
   3   1  19       81.60      695.96    516.36 o 
   4   1  19        1.92       41.36    571.08 o 
   5   1  19      391.87      788.70    551.62 o 
   6   1  19       39.93     1119.05    530.59 o 
   7   1  19      279.75      618.38    549.10 o 
   8   1  19      774.65     1164.10    559.59 o 
   9   1  19      693.67     1006.29    573.37 o 
 -27   2  19      135.33     -714.86   1130.97 o 
 -26   2  19     2500.77     2694.06   1371.04 o 
 -25   2  19        0.88    -1042.47    952.35 o 
 -24   2  19       28.05      497.86    916.96 o 
 -23   2  19      215.78      611.45    797.92 o 
 -22   2  19      113.79     1116.52    786.99 o 
 -21   2  19      548.91      492.83   1101.63 o 
 -20   2  19        4.11      195.28    745.36 o 
 -19   2  19       91.65      562.83    712.54 o 
 -18   2  19      299.39      298.10    675.87 o 
 -17   2  19      739.69      623.79    687.03 o 
 -16   2  19     5162.34     4749.69    836.37 o 
 -15   2  19      870.82     1240.33   1325.69 o 
 -14   2  19    17694.92    17057.41    873.57 o 
 -13   2  19     1755.51     1620.95    697.71 o 
 -12   2  19    13098.24    12996.45    814.49 o 
 -11   2  19      568.75      988.67    683.80 o 
 -10   2  19     5293.91     4544.13    777.64 o 
  -9   2  19      136.71       51.54    530.28 o 
  -8   2  19     4187.92     4095.08    630.12 o 
  -7   2  19        2.01       32.25    501.36 o 
  -6   2  19     3220.09     3214.92    542.80 o 
  -5   2  19     1644.04     1424.86    624.43 o 
  -4   2  19     1975.64     2582.03    556.80 o 
  -3   2  19     5459.19     5539.48    488.22 o 
  -2   2  19    10719.21    10461.09    550.97 o 
  -1   2  19      540.10      904.14    506.83 o 
   0   2  19     4517.60     4756.56    543.93 o 
   1   2  19      879.50      837.51    542.32 o 
   2   2  19       26.94      803.82    489.73 o 
   3   2  19       72.15      127.38    484.11 o 
   4   2  19      105.88      855.68    575.38 o 
   5   2  19      479.61      883.04    558.01 o 
   6   2  19     1467.85     1807.43    545.19 o 
   7   2  19       37.56      215.31    643.68 o 
   8   2  19     1133.28     1190.46    547.97 o 
 -27   3  19       66.80      -90.84    925.68 o 
 -26   3  19      384.60      768.21   1106.97 o 
 -24   3  19      196.53      304.08   1283.01 o 
 -23   3  19       43.08     -312.08   1251.00 o 
 -22   3  19      575.39     1387.03    964.49 o 
 -21   3  19      246.50     1001.68    707.12 o 
 -20   3  19        7.39      356.49    676.65 o 
 -19   3  19      882.51     1362.18    756.93 o 
 -18   3  19       30.19      340.51    670.12 o 
 -17   3  19     1046.21     1087.59    727.94 o 
 -16   3  19        8.99      -26.12    640.21 o 
 -15   3  19     1674.19     1960.87    639.14 o 
 -14   3  19      168.58      200.36    738.69 o 
 -13   3  19     1638.27     1485.99    713.29 o 
 -12   3  19       75.68     -129.15    700.97 o 
 -11   3  19      422.50     1175.57    768.30 o 
 -10   3  19       68.46     -446.02    681.89 o 
  -9   3  19      237.04      644.72    653.78 o 
  -8   3  19      748.68      605.40    538.65 o 
  -7   3  19      493.21     1031.22    542.40 o 
  -6   3  19     4378.04     4155.69    565.13 o 
  -5   3  19      215.38      244.26    638.95 o 
  -4   3  19     3116.53     3379.02    484.74 o 
  -3   3  19      464.30      960.28    527.83 o 
  -2   3  19     2854.15     2885.53    546.05 o 
  -1   3  19       13.35      520.81    522.87 o 
   0   3  19     1103.53      979.86    586.87 o 
   1   3  19      475.26      506.77    505.19 o 
   2   3  19      312.21      267.32    534.61 o 
   3   3  19       10.13     -129.08    514.18 o 
   4   3  19        1.28      326.29    529.87 o 
   5   3  19      181.80    -1035.88    549.29 o 
   6   3  19       27.74       28.23    648.59 o 
   7   3  19       36.96      300.44    564.60 o 
   8   3  19      460.85      529.27    604.98 o 
 -26   4  19      366.82      744.20   1840.50 o 
 -25   4  19      588.78      239.46    930.79 o 
 -24   4  19       52.47      937.72    824.09 o 
 -23   4  19       25.77      369.80    786.07 o 
 -22   4  19       70.42      320.57    773.43 o 
 -21   4  19      142.44      289.52    794.41 o 
 -20   4  19        6.30      410.34    765.41 o 
 -19   4  19     3139.30     2338.74    765.07 o 
 -18   4  19        4.80      321.30    741.72 o 
 -17   4  19      212.03      714.04   1160.65 o 
 -16   4  19      146.73      153.42   1115.44 o 
 -15   4  19     5009.92     4682.73    716.47 o 
 -14   4  19     5261.09     4651.92   1573.76 o 
 -13   4  19     8409.90     8746.26    808.96 o 
 -12   4  19      828.16      717.58    756.84 o 
 -11   4  19     5097.93     4791.98    766.21 o 
 -10   4  19     1725.55     2300.66    993.60 o 
  -9   4  19      960.06     1054.74    673.99 o 
  -8   4  19     1178.27     1661.13    615.24 o 
  -7   4  19     1130.21     1148.88    604.45 o 
  -6   4  19     1339.77     2381.58    601.23 o 
  -5   4  19     1013.11      955.06    603.38 o 
  -4   4  19      825.33     1304.98    661.41 o 
  -3   4  19     1235.64     1641.95    583.47 o 
  -2   4  19      110.25      328.60    496.46 o 
  -1   4  19     2048.31     2029.98    549.54 o 
   0   4  19       23.71      158.48    523.63 o 
   1   4  19      522.47      537.76    486.66 o 
   2   4  19      639.26     1169.66    575.94 o 
   3   4  19        6.93       64.97    507.45 o 
   4   4  19      226.41      507.62    567.96 o 
   5   4  19      214.04      948.57    613.36 o 
   6   4  19       78.01      781.22    626.58 o 
   7   4  19      729.28     1366.32    580.37 o 
 -25   5  19     1094.70     1913.17    989.24 o 
 -24   5  19      365.52      386.48    950.30 o 
 -22   5  19      180.73     -722.86   1045.62 o 
 -21   5  19     3041.93     2755.41   1005.60 o 
 -20   5  19      115.01      680.18   1032.28 o 
 -19   5  19      819.73      522.81   1018.94 o 
 -18   5  19       42.03     -213.39    976.26 o 
 -17   5  19     1012.11     1336.36    986.93 o 
 -16   5  19      274.19      925.10    857.93 o 
 -15   5  19     2467.45     2264.35    808.67 o 
 -14   5  19      244.91      572.15    762.56 o 
 -13   5  19     1330.54     1579.16    842.22 o 
 -12   5  19      617.84     1286.12    949.60 o 
 -11   5  19      376.66      741.35    932.48 o 
 -10   5  19     1227.33     1706.03    877.09 o 
  -9   5  19       55.53     -129.83    685.00 o 
  -8   5  19        3.45     -344.89    628.52 o 
  -7   5  19      847.43     1183.84    638.77 o 
  -6   5  19        5.81     1047.95    646.66 o 
  -5   5  19     2629.11     2389.27    685.57 o 
  -4   5  19      298.06      684.68    623.79 o 
  -3   5  19     1815.69     1438.25    639.13 o 
  -2   5  19      169.72      271.20    692.37 o 
  -1   5  19     1233.12     1338.95    662.62 o 
   0   5  19       24.91      507.62    570.64 o 
   1   5  19      468.89      914.84    532.69 o 
   2   5  19      469.33      752.55    540.92 o 
   3   5  19      264.50      145.15    537.20 o 
   4   5  19      606.17      542.42    588.36 o 
   5   5  19      122.25      450.50    551.35 o 
   6   5  19      420.69     -273.73    685.94 o 
 -23   6  19      491.44     1202.99   1085.63 o 
 -21   6  19      212.08      253.40   1056.29 o 
 -18   6  19       15.15      768.21   1002.94 o 
 -17   6  19       16.40     1130.97    997.60 o 
 -13   6  19     6049.68     6903.20   1010.94 o 
 -12   6  19      114.72      337.65   1036.47 o 
 -11   6  19     3384.86     3161.52    879.30 o 
 -10   6  19     1293.58     1568.60    835.09 o 
  -9   6  19     3117.96     3605.53    684.51 o 
  -8   6  19     1030.17     1444.48    693.28 o 
  -7   6  19     1287.25     1405.39    667.06 o 
  -6   6  19     1168.82      917.60    856.39 o 
  -5   6  19       45.30      136.78    731.87 o 
  -4   6  19      470.91      587.57    656.33 o 
  -3   6  19      555.60      738.41    654.08 o 
  -2   6  19     1223.80      680.46    591.12 o 
  -1   6  19     1246.88     1080.48    749.42 o 
   0   6  19     1014.86      730.44    740.72 o 
   1   6  19      499.81      721.65    753.71 o 
   2   6  19      189.91      296.16    653.79 o 
   3   6  19      472.04      659.91    667.46 o 
   4   6  19        0.70      422.21    581.98 o 
 -20   7  19        2.97      -88.02   1096.30 o 
 -18   7  19      928.47     1408.38   1058.95 o 
 -15   7  19      522.73     1405.71   1034.95 o 
 -14   7  19      322.93       82.69   1037.61 o 
 -13   7  19      357.19       18.67   1229.67 o 
 -12   7  19        3.41      909.58   1010.94 o 
 -11   7  19     1463.34     1136.31   1013.61 o 
 -10   7  19       78.36      682.54   1053.03 o 
  -9   7  19      366.36      706.85    761.71 o 
  -8   7  19      114.55      296.22    764.67 o 
  -7   7  19      743.21      222.15    759.67 o 
  -6   7  19       46.41      375.07    742.88 o 
  -5   7  19      317.86      732.49    712.62 o 
  -4   7  19      430.86     1154.43    803.03 o 
  -3   7  19      216.25      710.22    749.12 o 
  -2   7  19      533.53      681.37    753.55 o 
  -1   7  19        7.14      597.93    755.14 o 
   0   7  19      174.97      291.29    716.72 o 
   1   7  19      269.43      482.93    727.63 o 
   2   7  19      382.23      544.10    733.47 o 
 -18   8  19       35.63     1259.01   1109.63 o 
 -16   8  19      569.49     1456.39   1069.62 o 
 -12   8  19     2677.80     2675.39   1101.63 o 
 -11   8  19      104.71     -200.05   1325.69 o 
 -10   8  19     1892.69     1509.74   1069.62 o 
  -9   8  19      136.73      908.30    946.09 o 
  -8   8  19      489.45      992.13    936.80 o 
  -7   8  19       35.55       90.95   1149.93 o 
  -6   8  19      515.83      893.86    878.15 o 
  -5   8  19       75.87       76.27    832.87 o 
  -4   8  19        8.63     1252.02    849.98 o 
  -3   8  19      406.91      999.06    853.80 o 
  -2   8  19       28.48     -404.77    785.60 o 
  -1   8  19      248.20     1181.43    833.88 o 
 -10   9  19       50.70      -89.14    793.07 o 
  -9   9  19      303.86      685.80    795.78 o 
  -8   9  19       16.70      197.39   2235.27 o 
 -26   0  20     4179.31     4403.85   1357.70 o 
 -25   0  20     1171.59     1325.69   1331.03 o 
 -24   0  20     1949.28     2395.31   1328.36 o 
 -23   0  20       74.69     -317.42   1267.01 o 
 -22   0  20     1537.35     1712.46   1253.67 o 
 -21   0  20       83.24     1229.67   1194.99 o 
 -20   0  20      211.50      576.16   1213.66 o 
 -19   0  20      948.50     1224.33    984.27 o 
 -18   0  20     3998.43     4126.45   1149.64 o 
 -17   0  20     8870.66     8276.64   1150.98 o 
 -16   0  20      913.24     1888.51   1125.64 o 
 -15   0  20     6789.27     6257.69   1162.98 o 
 -14   0  20    13677.34    14539.92   1178.98 o 
 -13   0  20     2349.04     2011.21   1122.97 o 
 -12   0  20     8733.57     8436.94    946.92 o 
 -11   0  20      300.54      600.16    893.57 o 
 -10   0  20     6711.66     5593.51   1122.97 o 
  -9   0  20      833.69     1917.85    880.24 o 
  -8   0  20    13085.40    13067.53    938.92 o 
  -7   0  20      932.82     1001.97    750.61 o 
  -6   0  20    25638.32    25472.72    784.62 o 
  -5   0  20     2820.23     3237.17    623.00 o 
  -4   0  20      701.15     1689.18    770.19 o 
  -3   0  20     8226.95     7620.24    718.43 o 
  -2   0  20     1954.54     1982.61    789.21 o 
  -1   0  20     2194.83     1809.41    791.09 o 
   0   0  20      297.07      -74.17    663.79 o 
   1   0  20     1126.10      793.14    674.13 o 
   2   0  20     1708.33     1483.27    940.25 o 
   3   0  20        9.06      399.72    696.92 o 
   4   0  20     3533.67     3461.81    720.49 o 
   5   0  20        8.16     -541.49    799.04 o 
   6   0  20     3307.78     3347.57   1061.62 o 
   7   0  20       13.47     1220.64    758.16 o 
   8   0  20     2537.17     2828.71    857.15 o 
 -28   1  20      191.21    -1144.31   1138.97 o 
 -27   1  20      556.39     1017.11    850.28 o 
 -26   1  20      118.93     1061.47    854.32 o 
 -24   1  20        9.95      560.60    900.45 o 
 -23   1  20       16.88      349.69    793.24 o 
 -22   1  20       10.48      526.49    863.69 o 
 -21   1  20        2.54     1070.88    872.30 o 
 -20   1  20      797.12     1148.18    763.29 o 
 -19   1  20      394.64      783.77    751.76 o 
 -18   1  20     3160.64     3172.58    627.53 o 
 -17   1  20      371.28      399.06    668.62 o 
 -16   1  20     1083.43     1298.94    810.09 o 
 -15   1  20     2548.49     2750.51    796.15 o 
 -14   1  20     1798.97     1872.85    709.45 o 
 -13   1  20     2169.33     2183.30    720.19 o 
 -12   1  20      279.52      449.17    690.98 o 
 -11   1  20      678.28      314.29    683.84 o 
 -10   1  20       14.89      661.87    670.02 o 
  -9   1  20     1637.74     2611.69    769.57 o 
  -8   1  20     1154.98     1410.72    511.55 o 
  -7   1  20     2049.25     1742.42    579.77 o 
  -6   1  20     4067.73     3893.69    491.59 o 
  -5   1  20     3949.35     4481.62    495.18 o 
  -4   1  20     2918.04     2630.00    499.12 o 
  -3   1  20        7.01      505.18    450.10 o 
  -2   1  20     4640.67     4459.42    508.34 o 
  -1   1  20       56.19      686.73    484.50 o 
   0   1  20      509.71     1263.72    471.38 o 
   1   1  20      727.24      964.89    479.08 o 
   2   1  20     1639.12     1220.45    529.75 o 
   3   1  20      826.21      808.26    612.23 o 
   4   1  20      999.69      226.84    619.80 o 
   5   1  20      879.08      206.69    563.05 o 
   6   1  20     1075.96     1913.38    582.71 o 
   7   1  20     3328.26     3337.04    565.15 o 
   8   1  20       39.53       65.40    611.48 o 
 -27   2  20      509.21     -621.50   1106.97 o 
 -26   2  20      595.15      471.60    854.94 o 
 -25   2  20      621.08     1093.63   1053.62 o 
 -24   2  20      492.70      946.93    813.93 o 
 -23   2  20      856.62     1405.71   1312.35 o 
 -22   2  20      478.67      -83.06    954.06 o 
 -21   2  20     1168.42       39.26    884.24 o 
 -20   2  20      481.33      893.35    738.84 o 
 -19   2  20     1372.26     1060.54    853.43 o 
 -18   2  20     1263.92     1587.80    653.35 o 
 -17   2  20     1372.57     1611.27    670.91 o 
 -16   2  20     4813.90     4260.87    891.73 o 
 -15   2  20       26.46      131.91    718.43 o 
 -14   2  20      295.40      427.73    717.77 o 
 -13   2  20     5591.38     5836.29    718.40 o 
 -12   2  20      131.11     -579.22    784.30 o 
 -11   2  20      947.24     1153.99    701.06 o 
 -10   2  20      871.77     1238.35    778.80 o 
  -9   2  20     1049.32     1284.38    578.70 o 
  -8   2  20     5400.96     5933.13    553.02 o 
  -7   2  20     2374.88     2166.47    556.06 o 
  -6   2  20     5448.38     5698.41    709.60 o 
  -5   2  20     2984.15     2619.16    502.12 o 
  -4   2  20     2052.80     1931.21    501.81 o 
  -3   2  20       92.29      926.80    455.63 o 
  -2   2  20     1130.91     1150.60    537.03 o 
  -1   2  20       15.81      862.01    513.46 o 
   0   2  20      197.17      563.45    497.27 o 
   1   2  20       26.33       85.51    555.66 o 
   2   2  20      156.78      327.02    535.36 o 
   3   2  20      374.80      296.94    656.79 o 
   4   2  20       21.43      894.34    625.96 o 
   5   2  20      578.95     1070.37    575.97 o 
   6   2  20      189.48       23.71    660.41 o 
   7   2  20     1352.34     1676.16    641.33 o 
 -27   3  20      163.47     -407.06    874.67 o 
 -26   3  20      510.53     2059.22   1104.30 o 
 -25   3  20     1533.37     1989.87   1085.63 o 
 -24   3  20      433.91      242.73   1058.95 o 
 -23   3  20      774.52     1082.96   1053.62 o 
 -22   3  20      877.21     1222.16    737.07 o 
 -21   3  20     1130.62     1652.28    727.85 o 
 -20   3  20        2.02       68.95    769.27 o 
 -19   3  20      245.67      377.74    690.59 o 
 -18   3  20      157.52      856.22    998.69 o 
 -17   3  20     2485.48     2616.89    655.47 o 
 -16   3  20      420.83     1124.37    960.98 o 
 -15   3  20     3683.43     3925.45    870.67 o 
 -14   3  20        2.22      512.91    751.51 o 
 -13   3  20      595.43      910.62    756.94 o 
 -12   3  20       44.55      274.34    841.02 o 
 -11   3  20       29.00     -422.51    792.15 o 
 -10   3  20     2889.17     3645.04    728.06 o 
  -9   3  20      193.22      647.34    610.47 o 
  -8   3  20      583.75     1179.21    595.14 o 
  -7   3  20      123.68        1.32    590.79 o 
  -6   3  20      105.85      219.16    590.53 o 
  -5   3  20     1040.33     1475.68    561.51 o 
  -4   3  20      648.43      533.66    508.36 o 
  -3   3  20     1097.74     1353.58    515.31 o 
  -2   3  20        1.69      232.39    493.76 o 
  -1   3  20     1661.27     1526.36    507.39 o 
   0   3  20      415.86      617.94    528.45 o 
   1   3  20      754.63     1126.28    513.94 o 
   2   3  20      723.95     1343.67    523.06 o 
   3   3  20      932.30     1005.71    539.78 o 
   4   3  20      972.90     1325.42    542.80 o 
   5   3  20      272.65      954.98    728.66 o 
   6   3  20      770.30      995.05    568.59 o 
   7   3  20      316.19     1272.11    579.03 o 
 -26   4  20      490.97      809.27   1314.59 o 
 -25   4  20      802.54     1056.40    815.88 o 
 -24   4  20       61.42      460.89    831.25 o 
 -23   4  20      348.73       65.32    904.48 o 
 -22   4  20      458.45     1608.56    911.15 o 
 -21   4  20      891.29      656.21    780.24 o 
 -20   4  20      738.31      832.99    779.82 o 
 -19   4  20      414.00      435.56    746.73 o 
 -18   4  20      254.93      319.77    757.38 o 
 -17   4  20      140.03      178.15   1120.34 o 
 -16   4  20     2576.93     2859.58   1115.61 o 
 -15   4  20     2721.25     2775.74    722.28 o 
 -14   4  20     1772.20     1983.22    786.02 o 
 -13   4  20     5400.60     5611.97    801.83 o 
 -12   4  20     1986.47     2395.46    769.71 o 
 -11   4  20      745.07      944.69    760.33 o 
 -10   4  20      353.44      583.28    712.04 o 
  -9   4  20     1779.74     1552.54    631.20 o 
  -8   4  20      272.82      521.47    658.27 o 
  -7   4  20     3352.49     3352.12    629.03 o 
  -6   4  20     1804.71     1864.22    577.19 o 
  -5   4  20      330.44      322.39    620.61 o 
  -4   4  20     2110.87     2146.03    683.78 o 
  -3   4  20     1494.27     1537.99    595.27 o 
  -2   4  20      616.46     1244.74    497.96 o 
  -1   4  20      675.75      907.29    527.38 o 
   0   4  20     1689.74     1665.17    501.27 o 
   1   4  20      287.09      337.37    529.03 o 
   2   4  20      587.61      513.51    564.75 o 
   3   4  20      951.89     1189.48    575.91 o 
   4   4  20       88.42      911.73    557.78 o 
   5   4  20     1677.98     2366.57    603.54 o 
   6   4  20       42.27      237.14    602.41 o 
 -24   5  20       58.66      918.05    986.89 o 
 -22   5  20        5.61      341.43   1056.29 o 
 -21   5  20      488.55     1138.97   1018.94 o 
 -20   5  20      233.40      685.52   1000.27 o 
 -19   5  20      242.47      290.75   1008.27 o 
 -18   5  20      226.93      976.26    978.93 o 
 -17   5  20        2.69      433.70    845.05 o 
 -16   5  20     2168.32     2284.90   1577.72 o 
 -15   5  20        1.72      -13.12   1420.66 o 
 -14   5  20      532.00     2003.51    946.92 o 
 -13   5  20       31.20      840.57    943.10 o 
 -12   5  20      454.25      518.07    821.16 o 
 -11   5  20      153.81      227.51    786.53 o 
 -10   5  20     1241.39     1149.75    785.36 o 
  -9   5  20      191.39      360.36    630.11 o 
  -8   5  20      428.44      711.38    678.78 o 
  -7   5  20      669.79     1030.41    745.13 o 
  -6   5  20     1968.85     1790.32    682.36 o 
  -5   5  20        9.86      -37.97    626.65 o 
  -4   5  20     1155.27     3213.14   1121.37 o 
  -3   5  20       42.30      554.43    647.41 o 
  -2   5  20        9.06     -473.22    654.45 o 
  -1   5  20       15.89     1049.22    706.78 o 
   0   5  20        1.11      558.77    625.26 o 
   1   5  20       31.71      416.35    566.60 o 
   2   5  20      489.98      950.65    603.61 o 
   3   5  20        0.71     -134.55    592.71 o 
   4   5  20      259.65     -222.91    576.01 o 
   5   5  20        3.44      449.25    556.63 o 
 -21   6  20      196.40      986.93   1048.28 o 
 -18   6  20      410.68      973.60   1029.61 o 
 -15   6  20      397.73       80.02   1026.94 o 
 -14   6  20      222.07      834.89   1016.27 o 
 -13   6  20      116.45      872.14   1073.22 o 
 -12   6  20      680.14     1317.73    893.71 o 
 -11   6  20     1551.11      344.75    843.13 o 
 -10   6  20      272.85      988.33    839.18 o 
  -9   6  20      193.94      195.92    773.51 o 
  -8   6  20      461.11      629.14    767.34 o 
  -7   6  20       16.10      476.75    717.20 o 
  -6   6  20      543.32     1116.89    915.69 o 
  -5   6  20      143.68      353.16    653.69 o 
  -4   6  20       97.71      568.27    659.51 o 
  -3   6  20      180.82      284.06    676.16 o 
  -2   6  20       13.28      332.20    696.74 o 
  -1   6  20      424.20      387.00    619.31 o 
   0   6  20       60.88      150.57    706.36 o 
   1   6  20      581.21     1078.56    719.41 o 
   2   6  20      422.86      -39.98    722.40 o 
   3   6  20       42.72     1237.94    732.36 o 
 -20   7  20      326.00        8.00   1098.96 o 
 -18   7  20      417.05     -528.14   1056.29 o 
 -14   7  20       77.67       80.02   1032.28 o 
 -13   7  20        0.10     -826.89   1029.61 o 
 -12   7  20      330.43      941.59   1267.01 o 
 -11   7  20       65.41     -813.62    927.81 o 
 -10   7  20      855.13     1443.19    889.44 o 
  -9   7  20       61.77      483.53    873.99 o 
  -8   7  20      385.41      651.14    857.01 o 
  -7   7  20      220.85     -244.57   1054.77 o 
  -6   7  20       58.53      -64.73    824.52 o 
  -5   7  20     1523.57     1712.62    696.51 o 
  -4   7  20      137.03       -0.70    750.59 o 
  -3   7  20      983.98     1267.79    765.54 o 
  -2   7  20      218.39      564.49    776.87 o 
  -1   7  20      515.73      659.85    785.95 o 
   0   7  20      306.51     -185.11    742.42 o 
   1   7  20       42.94       65.93    797.14 o 
 -15   8  20       46.61     1034.95   1336.36 o 
 -14   8  20      134.90     -584.16   1077.62 o 
 -13   8  20        4.39      186.72   1074.96 o 
 -12   8  20      411.04     1259.01   1344.36 o 
 -11   8  20      158.25      173.49    838.94 o 
 -10   8  20        0.47      -32.83   1215.55 o 
  -9   8  20      376.64      496.25    863.22 o 
  -8   8  20        0.13      157.46    821.54 o 
  -7   8  20      721.27      263.36   1185.68 o 
  -6   8  20      330.98      583.03    844.55 o 
  -5   8  20       34.93      884.32    817.22 o 
  -4   8  20      212.39     1182.31    781.71 o 
  -3   8  20      122.21     1433.72    767.76 o 
 -26   1  21       37.23     1125.98    966.57 o 
 -24   1  21        0.94       68.36    822.87 o 
 -23   1  21      698.84      676.10    900.62 o 
 -22   1  21        8.13       -8.60    794.13 o 
 -21   1  21      310.64      683.89    769.72 o 
 -20   1  21      240.64      160.50    702.42 o 
 -19   1  21      311.40      848.97    691.36 o 
 -18   1  21     1725.88     1527.02    693.77 o 
 -17   1  21     1739.21     1961.04    514.90 o 
 -16   1  21     1179.82      884.09    735.64 o 
 -15   1  21     1491.40     1259.68    670.07 o 
 -14   1  21      130.55      718.71    704.82 o 
 -13   1  21      216.46      152.03    786.35 o 
 -12   1  21      486.95      854.62    635.09 o 
 -11   1  21      258.91      608.31    698.58 o 
 -10   1  21      265.91      -79.76    702.14 o 
  -9   1  21     2983.44     3037.33    699.85 o 
  -8   1  21       88.03        6.69    585.73 o 
  -7   1  21       68.78      155.09    450.34 o 
  -6   1  21      532.45      544.77    444.73 o 
  -5   1  21     1263.85     1374.85    458.03 o 
  -4   1  21     1245.73     1696.61    526.87 o 
  -3   1  21     1124.93     1025.33    482.05 o 
  -2   1  21     1349.80     2030.47    519.07 o 
  -1   1  21      930.22     1199.12    494.27 o 
   0   1  21      866.64     1137.14    550.02 o 
   1   1  21       27.13      323.97    485.00 o 
   2   1  21      208.70      531.61    548.66 o 
   3   1  21       12.58     -256.25    624.95 o 
   4   1  21        0.93      925.83    573.34 o 
   5   1  21       25.91      380.92    529.71 o 
   6   1  21       56.03      -98.77    548.04 o 
   7   1  21      182.97      612.34    602.04 o 
 -27   2  21      554.30     1699.13   1109.63 o 
 -26   2  21     1438.01     1474.34    856.12 o 
 -25   2  21       11.29     1026.94   1061.62 o 
 -23   2  21      188.05     1587.09   1523.08 o 
 -22   2  21      836.58      812.83    783.71 o 
 -21   2  21      333.29      -72.68    901.52 o 
 -20   2  21       50.93      764.51    660.57 o 
 -19   2  21       57.73      312.03    863.75 o 
 -18   2  21        7.01     -128.62    902.27 o 
 -17   2  21     1883.17     1590.48    631.82 o 
 -16   2  21      333.87      368.40    977.60 o 
 -15   2  21     6703.92     6399.26    842.03 o 
 -14   2  21     1917.91     1651.49    873.79 o 
 -13   2  21     3677.39     4153.96    803.46 o 
 -12   2  21     2216.87     2483.55    810.78 o 
 -11   2  21      502.19      564.14    715.05 o 
 -10   2  21     2300.40     1510.39    713.29 o 
  -9   2  21       85.15      489.60    591.16 o 
  -8   2  21     1050.34     1153.79    596.17 o 
  -7   2  21       87.19     -250.70    552.51 o 
  -6   2  21     3960.56     3690.33    656.04 o 
  -5   2  21      516.31      854.65    527.54 o 
  -4   2  21        2.42      130.95    493.53 o 
  -3   2  21     3170.55     2745.48    502.66 o 
  -2   2  21        0.40      -50.60    491.91 o 
  -1   2  21     1745.34     1545.46    499.84 o 
   0   2  21       39.65      928.83    578.11 o 
   1   2  21     2463.07     2366.27    534.12 o 
   2   2  21      593.50     1555.82    587.74 o 
   3   2  21     2113.40     2220.23    592.38 o 
   4   2  21      352.48      968.95    577.16 o 
   5   2  21      488.29      487.98    653.60 o 
   6   2  21      705.96      834.12    577.13 o 
 -26   3  21      103.25      448.12   1104.30 o 
 -25   3  21       76.75      418.78   1069.62 o 
 -24   3  21     1048.82     1028.46    873.36 o 
 -23   3  21      252.59      994.60    756.02 o 
 -22   3  21       20.44      325.96    746.56 o 
 -21   3  21     1262.76     1870.77   1055.28 o 
 -20   3  21     1215.75      872.21    684.16 o 
 -19   3  21     1447.67     1151.03    685.52 o 
 -18   3  21      350.70       78.79    997.74 o 
 -17   3  21        1.79      630.43    678.64 o 
 -16   3  21       14.43     -453.00    769.20 o 
 -15   3  21      249.00      168.78    862.09 o 
 -14   3  21      141.90     -141.64    810.98 o 
 -13   3  21      607.42      769.64    798.49 o 
 -12   3  21      312.09      200.56    812.60 o 
 -11   3  21     1240.06      994.46    815.03 o 
 -10   3  21     2721.92     3879.83    810.71 o 
  -9   3  21     1686.00     1667.38    602.76 o 
  -8   3  21      780.14      890.59    563.96 o 
  -7   3  21     1476.99     1806.08    602.77 o 
  -6   3  21      147.63      820.53    603.77 o 
  -5   3  21      294.63      324.10    614.72 o 
  -4   3  21     1095.35     1353.13    500.61 o 
  -3   3  21        9.10     -242.86    503.59 o 
  -2   3  21     1654.80     1962.12    507.13 o 
  -1   3  21      113.22     -140.61    513.94 o 
   0   3  21        6.40      294.51    498.73 o 
   1   3  21       80.63      240.17    524.34 o 
   2   3  21      296.74     -139.79    561.15 o 
   3   3  21      576.19     1418.72    600.77 o 
   4   3  21      530.76      712.48    582.49 o 
   5   3  21      208.37       97.49    589.87 o 
   6   3  21       54.33      453.81    557.46 o 
 -25   4  21      471.73      953.00   1273.84 o 
 -24   4  21      178.08      294.74    814.09 o 
 -23   4  21     1024.19     1182.13    912.36 o 
 -22   4  21      175.25       46.43    886.71 o 
 -21   4  21       38.65     -195.93    780.89 o 
 -20   4  21       71.54     -167.96    794.66 o 
 -19   4  21     2376.00     2912.97    764.68 o 
 -18   4  21       35.85     -599.13    743.59 o 
 -17   4  21      550.08      571.90   1069.70 o 
 -16   4  21     1144.84      980.87    696.66 o 
 -15   4  21      286.04     1963.32    938.32 o 
 -14   4  21      631.74      838.83    791.93 o 
 -13   4  21     1798.87     2209.80    796.91 o 
 -12   4  21      215.70      237.85    780.87 o 
 -11   4  21     1828.98     1885.37    742.80 o 
 -10   4  21       19.19      801.16    636.10 o 
  -9   4  21      508.35     1215.37    645.15 o 
  -8   4  21      519.02      872.06    621.91 o 
  -7   4  21      200.33      268.18    628.12 o 
  -6   4  21     1147.91      897.51    632.56 o 
  -5   4  21     2036.87     1894.22    681.84 o 
  -4   4  21     2344.60     2616.73    643.16 o 
  -3   4  21     1165.92     1507.07    643.00 o 
  -2   4  21     1038.50     1013.43    525.08 o 
  -1   4  21      847.91     1226.54    523.41 o 
   0   4  21      509.91      908.73    529.68 o 
   1   4  21      231.95      367.03    598.49 o 
   2   4  21      406.37     -139.86    603.44 o 
   3   4  21      100.13     1114.51    561.21 o 
   4   4  21      525.82      555.92    568.23 o 
   5   4  21        1.20      198.26    703.14 o 
 -24   5  21      895.90      200.05   1082.96 o 
 -22   5  21     1758.61      578.82   1056.29 o 
 -21   5  21       28.41      802.88   1053.62 o 
 -20   5  21      572.75     1429.72   1018.94 o 
 -19   5  21      166.15      233.09   2005.88 o 
 -18   5  21       13.11      444.26   1683.14 o 
 -17   5  21     1059.66     1433.63   1535.70 o 
 -16   5  21      541.13      351.94    828.04 o 
 -15   5  21      880.12     1394.22    788.09 o 
 -14   5  21      397.44      159.76    836.41 o 
 -13   5  21      121.60      -66.75    952.49 o 
 -12   5  21      183.11     1141.77    786.97 o 
 -11   5  21      139.19      589.39    794.94 o 
 -10   5  21     3835.64     3993.24    677.05 o 
  -9   5  21       62.48      -31.33    748.14 o 
  -8   5  21     2784.26     3191.32    725.07 o 
  -7   5  21      320.16      201.36    636.31 o 
  -6   5  21      448.05      809.94    642.01 o 
  -5   5  21     2475.05     2185.18    654.94 o 
  -4   5  21      873.96      661.34    659.67 o 
  -3   5  21     3305.31     3002.39    676.84 o 
  -2   5  21      451.07      130.01    633.93 o 
  -1   5  21     2790.13     2142.93    642.77 o 
   0   5  21      202.93      -10.27    685.77 o 
   1   5  21     1118.12     1488.87    559.00 o 
   2   5  21      288.86      177.02    563.58 o 
   3   5  21      604.64      619.52    636.15 o 
 -19   6  21      399.91      842.89   1040.28 o 
 -16   6  21      130.56      669.51   1040.28 o 
 -15   6  21      345.85      301.41   1229.67 o 
 -14   6  21      101.19      470.64    889.45 o 
 -13   6  21     1062.99      456.17    901.93 o 
 -12   6  21      767.11      485.37    892.24 o 
 -11   6  21      533.56      -52.40    987.23 o 
 -10   6  21      266.08      920.71    722.80 o 
  -9   6  21      791.06     1376.73    704.22 o 
  -8   6  21        1.26      659.16    705.74 o 
  -7   6  21     1080.89     1230.22    664.84 o 
  -6   6  21     2032.74     1765.03    691.85 o 
  -5   6  21     2932.86     3030.49    683.33 o 
  -4   6  21     2783.02     2476.76    690.01 o 
  -3   6  21      659.47     1205.94    683.87 o 
  -2   6  21     1625.00      936.52    702.94 o 
  -1   6  21       53.50      -62.16    669.01 o 
   0   6  21      803.28     1306.61    712.19 o 
   1   6  21       12.73      474.60    782.09 o 
   2   6  21      699.09      -64.83    745.36 o 
 -16   7  21     1562.05     1296.35   1069.62 o 
 -15   7  21      128.00      730.86   1069.62 o 
 -14   7  21      455.42     -573.49   1066.95 o 
 -13   7  21      150.59     1648.44   1301.68 o 
 -12   7  21      417.42      515.42    973.69 o 
 -11   7  21       44.95      393.89   1079.56 o 
 -10   7  21       52.90      320.17    925.50 o 
  -9   7  21      430.10      324.38    792.60 o 
  -8   7  21      135.16      415.75    748.11 o 
  -7   7  21       15.39      296.28   1091.16 o 
  -6   7  21       86.09      456.95    760.19 o 
  -5   7  21       98.76      268.85    805.03 o 
  -4   7  21       44.38      640.91    704.23 o 
  -3   7  21      156.16     -126.22    725.41 o 
  -2   7  21       90.95      336.11    727.74 o 
  -1   7  21       68.99      391.37    746.19 o 
 -16   8  21       32.79     -714.86   1120.30 o 
 -15   8  21      196.26     -549.48   1085.63 o 
 -14   8  21     1004.00     2429.99   1122.97 o 
 -13   8  21      628.56     1477.73   1341.70 o 
 -12   8  21      298.15     -597.15    773.25 o 
 -11   8  21      899.30     2123.24   1136.31 o 
 -10   8  21      532.72      830.62   1020.98 o 
  -9   8  21        0.62     1154.46    830.90 o 
  -8   8  21      205.23      216.28    794.97 o 
  -7   8  21       66.06       74.71   1259.10 o 
  -6   8  21      871.01     1100.85    868.99 o 
  -5   8  21      464.62      421.31    844.07 o 
 -26   0  22      482.92     1232.33   1349.70 o 
 -25   0  22     1158.75      496.13   1098.96 o 
 -24   0  22     2487.18     3110.17   1309.69 o 
 -23   0  22      753.80     -170.71   1293.68 o 
 -20   0  22     3366.96     3247.34    869.41 o 
 -19   0  22      109.08     -263.52    759.87 o 
 -18   0  22        8.64      240.14    682.71 o 
 -17   0  22       87.88     -573.49   1173.65 o 
 -16   0  22     3912.81     3790.36    962.93 o 
 -15   0  22      173.01     -418.78    952.26 o 
 -14   0  22     7784.71     7983.49   1194.99 o 
 -13   0  22     5668.76     5300.10   1168.32 o 
 -12   0  22      588.93     -506.80    914.91 o 
 -11   0  22     9238.33     9279.84   1176.32 o 
 -10   0  22     2230.81     2035.22   1144.31 o 
  -9   0  22      130.02       -5.33    930.92 o 
  -8   0  22      630.32     1229.23    703.61 o 
  -7   0  22     1264.03     1607.03    720.89 o 
  -6   0  22     1349.42      873.33    788.29 o 
  -5   0  22     6320.48     6010.09    802.95 o 
  -4   0  22      537.09     1554.60    717.01 o 
  -3   0  22     7426.42     6862.66    918.91 o 
  -2   0  22       15.37     -674.65    687.17 o 
  -1   0  22     2481.68     2740.08    832.60 o 
   0   0  22      252.22     -307.68    695.91 o 
   1   0  22     3704.78     3632.42    882.65 o 
   2   0  22       41.49      959.14    709.15 o 
   3   0  22     4615.56     5096.27    893.57 o 
   4   0  22        9.10      377.85    914.75 o 
   5   0  22     1468.17      853.95   1146.98 o 
   6   0  22      622.28     1373.75    796.61 o 
 -26   1  22      274.11      605.50   1125.64 o 
 -25   1  22      583.69     1041.83    844.48 o 
 -24   1  22     1197.36      832.16    918.40 o 
 -23   1  22     3228.16     3717.78    822.12 o 
 -22   1  22      269.95       63.18    901.59 o 
 -21   1  22     2367.83     2504.68   1280.35 o 
 -20   1  22      111.71        1.49    707.57 o 
 -19   1  22     4896.49     4751.80    551.36 o 
 -18   1  22       15.31     -193.18    630.00 o 
 -17   1  22     1257.08     1648.80    824.23 o 
 -16   1  22     3724.10     3876.40    754.33 o 
 -15   1  22      293.43      662.46    726.53 o 
 -14   1  22      367.48      314.11    820.41 o 
 -13   1  22     1117.31      201.92    817.63 o 
 -12   1  22      323.71     1290.69    802.47 o 
 -11   1  22     1511.11     1624.56    665.77 o 
 -10   1  22     1271.63      890.48    728.31 o 
  -9   1  22     4463.20     4414.91    613.11 o 
  -8   1  22     6749.60     6283.35    658.86 o 
  -7   1  22     1051.42     1678.33    495.46 o 
  -6   1  22     8581.04     8350.13    501.01 o 
  -5   1  22      330.61      856.85    510.19 o 
  -4   1  22      176.65      454.69    492.46 o 
  -3   1  22     2660.55     2794.41    479.24 o 
  -2   1  22     1613.97     1823.41    503.00 o 
  -1   1  22     1209.55      721.91    513.12 o 
   0   1  22      591.81     1262.08    572.93 o 
   1   1  22       83.91      415.38    505.40 o 
   2   1  22      329.87      840.83    530.74 o 
   3   1  22      286.41      574.95    528.23 o 
   4   1  22      242.71      863.32    649.33 o 
   5   1  22     1116.96     1218.61    573.26 o 
 -27   2  22       27.38       -2.67   1397.71 o 
 -23   2  22      245.61      468.72    689.56 o 
 -22   2  22      223.96      623.34    902.33 o 
 -21   2  22      463.02      110.35    910.98 o 
 -20   2  22     1156.83     1327.07    909.98 o 
 -19   2  22     1934.10     2290.47    688.47 o 
 -18   2  22      169.85      535.46    736.08 o 
 -17   2  22        4.97       14.51    526.55 o 
 -16   2  22      251.08     -254.39    846.36 o 
 -15   2  22     2430.91     1588.39    821.70 o 
 -14   2  22       38.58       98.10    817.56 o 
 -13   2  22      617.07     1081.90    812.50 o 
 -12   2  22      578.87      907.45    810.78 o 
 -11   2  22       15.36      683.26    714.38 o 
 -10   2  22      160.04      876.41    721.62 o 
  -9   2  22      285.07       98.18    593.02 o 
  -8   2  22      106.69     -102.64    596.86 o 
  -7   2  22      253.28       75.62    571.59 o 
  -6   2  22      551.76      160.86    580.82 o 
  -5   2  22     4694.65     3972.22    647.58 o 
  -4   2  22      100.93      357.68    521.62 o 
  -3   2  22     2602.92     2667.44    560.43 o 
  -2   2  22      499.12      500.24    537.49 o 
  -1   2  22     1190.77     1197.38    489.45 o 
   0   2  22     1182.46     1388.12    507.90 o 
   1   2  22     1883.39     2052.45    567.74 o 
   2   2  22      320.50      491.57    738.18 o 
   3   2  22      350.69     1267.14    608.98 o 
   4   2  22      619.48      911.37    612.92 o 
   5   2  22      284.97     -381.59    602.95 o 
 -26   3  22      246.86     1148.73    897.55 o 
 -25   3  22       98.63     -278.32    886.67 o 
 -24   3  22      801.35     1920.20    898.03 o 
 -23   3  22      444.12      593.30    763.82 o 
 -22   3  22     1067.56     1243.64   1091.83 o 
 -21   3  22        6.73      530.46   1060.88 o 
 -20   3  22     2006.45     1677.42    729.13 o 
 -19   3  22      336.57      234.39    664.66 o 
 -18   3  22     1340.47     1573.88   1003.37 o 
 -17   3  22      357.68      252.84    576.73 o 
 -16   3  22      328.44      452.99    786.88 o 
 -15   3  22     3251.92     3762.21    856.20 o 
 -14   3  22      577.73     1361.46    886.16 o 
 -13   3  22      209.70     -424.13    735.81 o 
 -12   3  22        5.89     -130.26    744.04 o 
 -11   3  22      511.80      751.11    736.12 o 
 -10   3  22     4563.22     4726.53    632.11 o 
  -9   3  22       22.20      678.25    612.15 o 
  -8   3  22     3458.12     3828.01    752.03 o 
  -7   3  22     4109.94     4312.71    684.68 o 
  -6   3  22     3967.13     3509.88    635.49 o 
  -5   3  22        1.12       64.95    676.89 o 
  -4   3  22     4316.03     4875.78    593.69 o 
  -3   3  22     1886.62     2015.47    565.58 o 
  -2   3  22     1832.44     2169.12    620.24 o 
  -1   3  22     3341.45     3191.49    589.59 o 
   0   3  22      337.29      357.44    525.22 o 
   1   3  22     1569.20     1220.79    547.84 o 
   2   3  22      113.49      546.99    577.55 o 
   3   3  22      539.25     1141.64    564.11 o 
   4   3  22      377.43      757.58    745.00 o 
 -25   4  22      543.64      968.73   1229.64 o 
 -24   4  22      213.67      140.56    830.26 o 
 -23   4  22      455.99      996.72    812.78 o 
 -22   4  22      112.58      114.75    798.21 o 
 -21   4  22      898.96      755.14    783.33 o 
 -20   4  22      155.17      360.56    776.45 o 
 -19   4  22     1133.42     1429.08    766.49 o 
 -18   4  22      613.88     1060.70    734.33 o 
 -17   4  22       78.54      669.55   1069.83 o 
 -16   4  22     2141.72     1947.30    804.78 o 
 -15   4  22     1857.08     2875.46    921.20 o 
 -14   4  22      767.87     1602.67    795.42 o 
 -13   4  22     1698.71     1964.47    803.11 o 
 -12   4  22      936.88     1033.49    846.56 o 
 -11   4  22      726.02     1620.85    906.49 o 
 -10   4  22      690.09      753.74    685.23 o 
  -9   4  22      924.48     1420.02    625.54 o 
  -8   4  22      158.73      248.56    837.54 o 
  -7   4  22      127.28      386.51    681.50 o 
  -6   4  22      238.51     1041.88    682.52 o 
  -5   4  22     1373.49      921.03    700.88 o 
  -4   4  22      281.88      377.84    654.25 o 
  -3   4  22      572.61      890.27    658.96 o 
  -2   4  22      845.80     1006.60    531.62 o 
  -1   4  22       54.18     1218.48    558.48 o 
   0   4  22     1391.52     1952.87    572.73 o 
   1   4  22       29.08      -31.10    529.08 o 
   2   4  22     1266.83     1003.51    590.89 o 
   3   4  22      115.12     -165.58    594.86 o 
 -22   5  22      679.84      365.43   1074.96 o 
 -21   5  22        3.41      200.39    938.38 o 
 -20   5  22      749.55     1009.61   1833.32 o 
 -19   5  22        6.44      274.99   1682.31 o 
 -18   5  22      335.38      503.56   1557.94 o 
 -17   5  22      171.30      403.68   1420.12 o 
 -16   5  22      961.34     1008.33   1292.89 o 
 -15   5  22      387.84      846.94    858.67 o 
 -14   5  22        0.38      214.28    985.69 o 
 -13   5  22      473.44      334.54    825.00 o 
 -12   5  22        0.47     -535.75    814.07 o 
 -11   5  22       18.37      471.06    926.78 o 
 -10   5  22      202.13      767.06    696.28 o 
  -9   5  22      319.67      731.88    651.16 o 
  -8   5  22      283.81       27.44    676.11 o 
  -7   5  22      254.11      155.69    655.84 o 
  -6   5  22      873.04      723.89    668.99 o 
  -5   5  22      107.71      549.02    612.01 o 
  -4   5  22      238.20       28.13    674.27 o 
  -3   5  22        1.65      312.76    674.51 o 
  -2   5  22        5.71      593.39    639.70 o 
  -1   5  22      524.59      698.05    660.81 o 
   0   5  22       30.47       60.99    759.39 o 
   1   5  22       28.63      697.91    588.59 o 
   2   5  22      167.36      719.59    580.67 o 
 -22   6  22        1.65      -93.36   1077.62 o 
 -17   6  22      244.28      365.43   1312.35 o 
 -16   6  22       61.76      749.54   1040.28 o 
 -15   6  22     1060.46      977.33    913.13 o 
 -14   6  22     1400.49      987.72   1094.54 o 
 -13   6  22     1517.94     2142.35    903.99 o 
 -12   6  22      497.49      150.07    876.87 o 
 -11   6  22      981.06      830.11    874.75 o 
 -10   6  22      709.01      564.45    793.09 o 
  -9   6  22      161.18      494.19    895.05 o 
  -8   6  22       27.42      463.71    694.76 o 
  -7   6  22      233.15      615.82    673.08 o 
  -6   6  22        2.18     1019.19    738.65 o 
  -5   6  22        0.20      464.61    676.29 o 
  -4   6  22       63.99      312.31    700.60 o 
  -3   6  22       84.08      120.75    761.70 o 
  -2   6  22      148.05     -131.69    777.61 o 
  -1   6  22      227.72      438.51    732.12 o 
   0   6  22       24.28       -0.72    689.42 o 
 -17   7  22      146.57     1400.38   1074.96 o 
 -16   7  22      276.45      189.38   1061.62 o 
 -15   7  22      125.19     1024.28   1320.36 o 
 -14   7  22      164.30       21.34   1074.96 o 
 -13   7  22       55.29     -605.50   1042.95 o 
 -12   7  22      217.08       79.03   1102.60 o 
 -11   7  22        1.73       95.52    947.95 o 
 -10   7  22        2.87     -280.34   1056.39 o 
  -9   7  22      270.67      535.00    776.97 o 
  -8   7  22      387.50      349.53    763.81 o 
  -7   7  22      420.56      554.20    777.40 o 
  -6   7  22      320.57      399.02    808.98 o 
  -5   7  22      294.33     1140.77    811.16 o 
  -4   7  22      800.61      903.80    729.34 o 
  -3   7  22      313.99      479.59    737.51 o 
 -14   8  22      259.18      240.01   1077.62 o 
 -13   8  22      285.22      106.05    769.43 o 
 -12   8  22      323.77     -300.65   1277.68 o 
 -11   8  22      430.01       88.02   2656.72 o 
 -10   8  22      201.20      195.20    983.23 o 
  -9   8  22      207.55      337.54   1333.77 o 
  -8   8  22        4.85      535.63    816.90 o 
 -27   1  23        4.14      122.70   1136.31 o 
 -26   1  23      205.93     1138.97   1080.29 o 
 -25   1  23       26.45      312.08   1381.71 o 
 -24   1  23       13.70      335.63    824.74 o 
 -23   1  23      581.61      621.46    919.49 o 
 -22   1  23       31.67     -179.79    686.51 o 
 -21   1  23      858.24     1379.04   1296.35 o 
 -20   1  23      147.46     -273.39    663.00 o 
 -19   1  23      354.93      657.25    768.97 o 
 -18   1  23     1619.52     1477.92    562.67 o 
 -17   1  23      530.33      178.72    762.02 o 
 -16   1  23     4126.08     3079.38    854.36 o 
 -15   1  23     2192.73     2182.22    835.55 o 
 -14   1  23      165.19      138.33    817.62 o 
 -13   1  23      329.96      359.92    738.22 o 
 -12   1  23       97.36     -148.58    731.88 o 
 -11   1  23       99.98     -601.93    812.86 o 
 -10   1  23      322.79      243.66   1037.61 o 
  -9   1  23      417.58      518.88    611.85 o 
  -8   1  23     1015.53      706.04    611.77 o 
  -7   1  23       59.98        5.91    510.27 o 
  -6   1  23     1869.70     1851.11    497.88 o 
  -5   1  23       15.31      285.93    498.59 o 
  -4   1  23      403.06     -198.86    563.40 o 
  -3   1  23     1399.57     1891.71    538.15 o 
  -2   1  23     1590.70     1887.05    521.17 o 
  -1   1  23     3069.89     2674.63    505.39 o 
   0   1  23      583.76     1124.92    520.91 o 
   1   1  23     1822.66     2180.83    561.79 o 
   2   1  23      340.45      630.81    576.12 o 
   3   1  23        7.06      173.77    628.21 o 
   4   1  23        3.56      103.35    544.79 o 
 -25   2  23     3105.88     3259.55   1616.44 o 
 -24   2  23      768.90      111.24    849.70 o 
 -23   2  23     1741.04     1806.37    708.96 o 
 -22   2  23     1666.66     1898.60    981.30 o 
 -21   2  23      819.72      881.45    785.73 o 
 -20   2  23     3577.96     3419.59   1453.73 o 
 -19   2  23      127.85      443.02    616.61 o 
 -18   2  23     1416.32     2159.19    859.32 o 
 -17   2  23       28.35      192.33    759.38 o 
 -16   2  23      409.64      531.60    755.62 o 
 -15   2  23      889.28     1324.44    838.03 o 
 -14   2  23     4745.97     4108.98    853.36 o 
 -13   2  23      860.06     1196.12    734.44 o 
 -12   2  23     2285.16     2569.74    744.55 o 
 -11   2  23     4244.26     4328.92    699.38 o 
 -10   2  23      369.66      304.25    680.97 o 
  -9   2  23     1195.25     1428.33    579.62 o 
  -8   2  23       34.89       77.37    671.24 o 
  -7   2  23      311.56      865.41    679.51 o 
  -6   2  23      214.62      471.72    523.90 o 
  -5   2  23       51.65      454.69    498.36 o 
  -4   2  23      757.78      624.44    484.67 o 
  -3   2  23      394.62      580.88    516.01 o 
  -2   2  23       12.87      146.41    526.70 o 
  -1   2  23      393.21     1028.21    555.03 o 
   0   2  23       50.05     1035.34    511.03 o 
   1   2  23      842.23     1058.46    558.13 o 
   2   2  23      632.56      586.01    559.32 o 
   3   2  23      898.93     1325.01    542.03 o 
   4   2  23      368.79      153.44    613.40 o 
 -26   3  23      289.49      409.83    933.07 o 
 -25   3  23      227.95     -121.02    918.78 o 
 -24   3  23       25.45     -174.69    881.49 o 
 -23   3  23     1603.41     1531.69    746.75 o 
 -22   3  23       77.99      633.52    986.01 o 
 -21   3  23     1130.28     1484.38   1074.00 o 
 -20   3  23      191.08      745.26    910.95 o 
 -19   3  23        5.26      390.38    575.82 o 
 -18   3  23      612.99      896.21    682.94 o 
 -17   3  23       14.57      373.44    866.64 o 
 -16   3  23       67.10     -664.59    792.25 o 
 -15   3  23     1930.44     1650.89    893.32 o 
 -14   3  23       50.11     -314.32    760.04 o 
 -13   3  23     2193.88     1389.58    768.43 o 
 -12   3  23      518.62      297.88    747.88 o 
 -11   3  23      169.90      314.76    758.78 o 
 -10   3  23      599.32      662.56    629.78 o 
  -9   3  23     1410.43     1416.42    686.95 o 
  -8   3  23     2668.12     3012.22    763.32 o 
  -7   3  23      897.58     1279.77    678.98 o 
  -6   3  23     3869.27     3568.01    704.10 o 
  -5   3  23       63.95      501.59    644.91 o 
  -4   3  23      204.02     1066.99    577.32 o 
  -3   3  23     1803.46     1514.51    548.09 o 
  -2   3  23       56.65      626.60    526.18 o 
  -1   3  23     1426.52      982.88    513.71 o 
   0   3  23       22.73      213.03    774.24 o 
   1   3  23      130.06      379.45    622.95 o 
   2   3  23        5.73     1136.66    592.85 o 
   3   3  23       17.37      517.64    603.71 o 
 -25   4  23      126.05      434.59    842.60 o 
 -24   4  23      449.42      225.01    829.39 o 
 -23   4  23       37.39      958.56    827.46 o 
 -22   4  23        3.26      362.76   1752.47 o 
 -21   4  23        5.63      275.80   1238.23 o 
 -20   4  23      497.19      228.05   1087.20 o 
 -19   4  23      877.77     1504.53   1140.96 o 
 -18   4  23      806.94     1465.12    745.44 o 
 -17   4  23      126.50      708.29    794.33 o 
 -16   4  23     1236.08     1512.65    829.48 o 
 -15   4  23      816.72     1031.85    801.12 o 
 -14   4  23      218.37      478.94    760.73 o 
 -13   4  23     1490.45      934.27    913.96 o 
 -12   4  23       41.97      236.91    761.36 o 
 -11   4  23      378.34     -134.62    805.75 o 
 -10   4  23     2639.17     2917.42    662.19 o 
  -9   4  23      176.25      712.37    639.69 o 
  -8   4  23      669.42     1252.14    855.80 o 
  -7   4  23      909.77     1058.05    710.70 o 
  -6   4  23       84.20      608.37    705.91 o 
  -5   4  23     1203.60     1709.08    672.73 o 
  -4   4  23        1.97      232.55    666.88 o 
  -3   4  23      374.45       86.51    670.60 o 
  -2   4  23      533.55      639.23    572.90 o 
  -1   4  23       24.74      -88.61    756.15 o 
   0   4  23      117.19      495.64    613.74 o 
   1   4  23      550.85      210.40    595.64 o 
   2   4  23      251.00      678.03    605.09 o 
 -23   5  23       56.24      349.25   2181.30 o 
 -22   5  23      638.31      692.60   2003.02 o 
 -21   5  23       28.53      387.82   1840.29 o 
 -20   5  23     1310.03     1917.52   1694.51 o 
 -19   5  23        2.26      511.07   1520.84 o 
 -18   5  23       12.92     1121.47    836.50 o 
 -17   5  23       32.42      100.67    810.80 o 
 -16   5  23      691.25      475.10    783.85 o 
 -15   5  23      131.39      802.66    992.47 o 
 -14   5  23     1489.40     1487.60    848.08 o 
 -13   5  23        4.02     -139.90   1002.75 o 
 -12   5  23       69.67      246.20    838.33 o 
 -11   5  23      238.95      264.73    785.69 o 
 -10   5  23     1116.66     1610.95    750.69 o 
  -9   5  23       30.01      748.89    870.00 o 
  -8   5  23     3494.74     3486.38    669.78 o 
  -7   5  23     1851.42     1776.98    676.44 o 
  -6   5  23     4042.50     3574.98    679.42 o 
  -5   5  23      375.10      373.82    677.67 o 
  -4   5  23     3153.94     3837.30    694.79 o 
  -3   5  23        0.46       56.39    758.34 o 
  -2   5  23     4111.29     3865.89    667.50 o 
  -1   5  23      131.89      394.16    667.74 o 
   0   5  23     2186.58     2402.03    672.36 o 
   1   5  23      642.57     1002.83    673.76 o 
 -18   6  23      160.16      562.82   1093.63 o 
 -17   6  23      192.86      461.46   1058.95 o 
 -16   6  23     1455.37     1605.30    966.90 o 
 -15   6  23      159.27       81.54    990.07 o 
 -14   6  23     2436.26     2588.50    923.44 o 
 -13   6  23      196.12     -516.68    998.94 o 
 -12   6  23     1265.37     1217.64    871.79 o 
 -11   6  23      225.32       78.88    856.02 o 
 -10   6  23     1254.17     1428.74    735.49 o 
  -9   6  23      462.67      603.82    907.75 o 
  -8   6  23      382.83      785.66    814.31 o 
  -7   6  23      660.34      422.29    692.88 o 
  -6   6  23       64.81      617.51    722.50 o 
  -5   6  23      598.14      643.53    712.59 o 
  -4   6  23       48.90      362.55    773.04 o 
  -3   6  23       91.41      508.22    774.86 o 
  -2   6  23      463.31      225.05    732.14 o 
  -1   6  23        8.29     1362.16    734.86 o 
 -18   7  23       58.08      245.40   1122.97 o 
 -17   7  23       57.55      709.52   1114.97 o 
 -16   7  23       61.68     -605.50   1090.96 o 
 -15   7  23        0.86      266.74   1088.29 o 
 -14   7  23       50.17      922.92   1088.29 o 
 -13   7  23        5.11      147.75   1172.11 o 
 -12   7  23       12.68     -363.05    968.15 o 
 -11   7  23       44.14      766.73    925.61 o 
 -10   7  23      201.58     1197.46    898.32 o 
  -9   7  23      125.77      709.35   1109.54 o 
  -8   7  23      762.82      823.06    744.10 o 
  -7   7  23      946.73     1027.85    745.80 o 
  -6   7  23     1113.53      866.51    827.37 o 
  -5   7  23     1259.41     1752.94    741.39 o 
 -24   0  24        1.97     -749.54   1355.03 o 
 -23   0  24     2709.50     2486.00   1320.36 o 
 -22   0  24     1118.77       80.02   1293.68 o 
 -21   0  24     2132.79     2864.77   1264.34 o 
 -20   0  24     1968.81     1608.43   1296.35 o 
 -19   0  24        4.42    -1016.27   1245.67 o 
 -18   0  24     2204.61     1301.68   1229.67 o 
 -17   0  24      287.32      829.56   1210.99 o 
 -16   0  24       28.56      466.79    973.60 o 
 -15   0  24      793.23      696.19   1002.94 o 
 -14   0  24      625.30      538.81    981.60 o 
 -13   0  24     5585.08     5289.43    994.94 o 
 -12   0  24      219.06      978.93    957.59 o 
 -11   0  24     4447.07     4809.30    994.94 o 
 -10   0  24     3963.72     3897.05    976.26 o 
  -9   0  24     3421.76     2931.46    981.60 o 
  -8   0  24     4893.39     4288.30    668.06 o 
  -7   0  24       67.94      935.88    745.04 o 
  -6   0  24       58.23      935.86    694.35 o 
  -5   0  24      520.68     1360.62    843.75 o 
  -4   0  24     4969.12     4424.41    868.23 o 
  -3   0  24       29.48     -513.86    782.96 o 
  -2   0  24      213.43      150.96    710.59 o 
  -1   0  24      125.67      261.97   1259.01 o 
   0   0  24       23.74      815.23    736.89 o 
   1   0  24     1416.31     2371.31   1323.02 o 
   2   0  24      122.19     -103.72    832.27 o 
   3   0  24     2067.34     1514.14    784.52 o 
 -27   1  24        2.26     -381.44   1144.31 o 
 -24   1  24       14.62      452.01    853.68 o 
 -23   1  24     3124.38     3558.29   1344.36 o 
 -22   1  24       51.59     -488.13   1328.36 o 
 -21   1  24     4919.44     4225.98    579.62 o 
 -20   1  24     1608.01     2388.74    801.75 o 
 -19   1  24     1601.02     2616.29    890.10 o 
 -18   1  24      113.56      -85.62    996.27 o 
 -17   1  24      642.71      785.59    840.81 o 
 -16   1  24     2110.04     2305.52    859.92 o 
 -15   1  24     2204.21     2212.55    756.90 o 
 -14   1  24      486.02       55.15    743.44 o 
 -13   1  24     2223.40     2801.35    758.17 o 
 -12   1  24      412.45      906.81    740.79 o 
 -11   1  24      522.58      826.72    743.43 o 
 -10   1  24       75.10      414.55    738.80 o 
  -9   1  24      119.65      134.46    620.93 o 
  -8   1  24      411.62       26.53    585.53 o 
  -7   1  24     1437.55      867.26    533.90 o 
  -6   1  24     2428.88     2530.21    528.96 o 
  -5   1  24      427.51      267.68    547.86 o 
  -4   1  24      307.73      502.84    567.31 o 
  -3   1  24     5124.02     4359.50    530.91 o 
  -2   1  24      340.59      438.16    551.28 o 
  -1   1  24     4051.17     4618.62    541.50 o 
   0   1  24       48.85     -196.57    544.46 o 
   1   1  24     1498.38     1340.21    525.98 o 
   2   1  24        4.14      793.30    585.60 o 
   3   1  24      208.31     1125.44    576.41 o 
 -26   2  24     1161.92     1893.84   1395.04 o 
 -25   2  24      333.38     1605.77   1376.37 o 
 -24   2  24     1633.29     1712.32    890.67 o 
 -23   2  24      103.10      163.98    705.60 o 
 -22   2  24      178.91      634.84   1515.08 o 
 -21   2  24       76.94      671.28    643.35 o 
 -20   2  24       18.92      364.80    804.32 o 
 -19   2  24       13.74      889.02    788.92 o 
 -18   2  24     1435.59     1913.59    883.47 o 
 -17   2  24        5.49      136.26    777.88 o 
 -16   2  24       55.66      603.21    862.35 o 
 -15   2  24       50.01       17.90    858.87 o 
 -14   2  24      652.97      629.91    753.51 o 
 -13   2  24      250.80      548.52    687.81 o 
 -12   2  24     2652.19     2018.43    703.92 o 
 -11   2  24        6.77      159.25    750.49 o 
 -10   2  24     4808.32     5913.77    850.34 o 
  -9   2  24      294.91      272.36    626.83 o 
  -8   2  24     3794.14     3677.74    592.18 o 
  -7   2  24      424.16     1092.52    625.91 o 
  -6   2  24      459.03      461.30    506.18 o 
  -5   2  24      597.39      317.99    514.23 o 
  -4   2  24        5.38       52.90    528.85 o 
  -3   2  24      372.68      696.23    534.37 o 
  -2   2  24      320.13      706.10    564.72 o 
  -1   2  24      112.97      372.19    568.48 o 
   0   2  24        1.64      954.40    646.69 o 
   1   2  24      445.20      806.26    555.24 o 
   2   2  24     1110.54     1146.74    599.51 o 
 -26   3  24      109.28      107.83    913.31 o 
 -25   3  24      853.05     1631.82    907.99 o 
 -24   3  24       48.68      452.24    886.22 o 
 -23   3  24      460.93       21.44    779.27 o 
 -22   3  24      329.55      937.89   1097.72 o 
 -21   3  24        0.21       73.08   1016.18 o 
 -20   3  24     1859.94     1618.52    822.01 o 
 -19   3  24      190.28      202.79    795.76 o 
 -18   3  24       67.00      481.20    692.73 o 
 -17   3  24      770.70     1171.63    770.18 o 
 -16   3  24     4449.88     3857.23    790.79 o 
 -15   3  24      600.70      934.61    755.52 o 
 -14   3  24     3063.63     3138.73    770.29 o 
 -13   3  24      137.33      -40.86    854.19 o 
 -12   3  24      105.08      167.20    835.24 o 
 -11   3  24       17.08       31.07    760.69 o 
 -10   3  24      143.60      233.42    599.55 o 
  -9   3  24        1.01     -432.34    642.75 o 
  -8   3  24      738.50      861.19    612.50 o 
  -7   3  24      852.64     1753.70    644.61 o 
  -6   3  24      495.71      -57.39    656.35 o 
  -5   3  24      126.17      328.41    713.00 o 
  -4   3  24      639.21      944.84    558.47 o 
  -3   3  24       73.26      482.41    563.82 o 
  -2   3  24     5503.03     5144.47    556.01 o 
  -1   3  24        1.54       27.18    604.70 o 
   0   3  24     3703.31     3613.08    560.91 o 
   1   3  24      388.11       -8.50    594.93 o 
   2   3  24      911.25      949.39    560.64 o 
 -24   4  24     2312.60     2818.79   1314.57 o 
 -23   4  24      807.94      683.79   1197.16 o 
 -22   4  24      592.86      853.56   1787.15 o 
 -21   4  24      315.63      330.29   1176.90 o 
 -20   4  24     1022.53     1504.05    788.81 o 
 -19   4  24      539.64     1048.12    758.06 o 
 -18   4  24      253.25      572.63    746.94 o 
 -17   4  24       84.64       -5.14    847.25 o 
 -16   4  24       81.00       83.60    952.15 o 
 -15   4  24      634.63      459.29    845.18 o 
 -14   4  24     3075.20     2692.01    956.26 o 
 -13   4  24       14.55      259.98    835.85 o 
 -12   4  24     2933.02     2180.83    799.84 o 
 -11   4  24      174.07     1225.68    872.67 o 
 -10   4  24     3119.30     2897.66    665.14 o 
  -9   4  24      145.73     1024.43    665.93 o 
  -8   4  24     1120.15      693.88    664.71 o 
  -7   4  24       44.01      315.67    654.37 o 
  -6   4  24      603.01     1689.24    723.98 o 
  -5   4  24      104.77      158.32    672.99 o 
  -4   4  24      456.63      924.67    904.93 o 
  -3   4  24       46.86      269.33    654.91 o 
  -2   4  24      199.32      186.88    583.87 o 
  -1   4  24       18.85     1235.29    620.54 o 
   0   4  24      202.28      509.21    541.92 o 
   1   4  24        1.48      -97.98    610.83 o 
 -23   5  24       37.38      416.28   1946.38 o 
 -22   5  24      105.84      371.73   1838.95 o 
 -21   5  24        4.56      550.77   1639.95 o 
 -20   5  24       89.65      587.35   1605.09 o 
 -19   5  24        5.50      722.07    981.83 o 
 -18   5  24        5.63      206.23    961.27 o 
 -17   5  24       87.13      266.26    798.11 o 
 -16   5  24      143.09       84.94    892.61 o 
 -15   5  24        0.41     -348.86    878.69 o 
 -14   5  24      787.07      665.44    968.62 o 
 -13   5  24      192.52     -275.44    814.57 o 
 -12   5  24       54.16      395.83    957.89 o 
 -11   5  24       55.01      311.11    797.25 o 
 -10   5  24        1.90     -217.20    696.14 o 
  -9   5  24      110.92     -727.50    954.90 o 
  -8   5  24      119.55      910.52    723.92 o 
  -7   5  24       92.53      157.63    686.94 o 
  -6   5  24      128.53      430.73    698.62 o 
  -5   5  24        6.75      205.68    691.91 o 
  -4   5  24      120.43      427.90    702.28 o 
  -3   5  24      126.30      478.72    661.01 o 
  -2   5  24      155.37      894.95    674.85 o 
  -1   5  24      165.86      402.08    675.43 o 
 -20   6  24      123.42     1936.52   1106.97 o 
 -19   6  24       28.55      706.86   1077.62 o 
 -18   6  24       22.19      370.77   1325.69 o 
 -17   6  24       81.17      504.14   1323.02 o 
 -16   6  24       79.06       42.25    895.23 o 
 -15   6  24      406.47      131.09    936.77 o 
 -14   6  24       26.18      643.49    934.77 o 
 -13   6  24     1933.45     1947.45   1047.77 o 
 -12   6  24        1.53     -170.75    884.71 o 
 -11   6  24      407.16      826.43   1013.66 o 
 -10   6  24       57.37      130.25    715.05 o 
  -9   6  24      300.71      929.32    726.66 o 
  -8   6  24      102.04      209.02    746.88 o 
  -7   6  24      657.18      465.25    698.55 o 
  -6   6  24      162.57     1243.49    811.78 o 
  -5   6  24      740.76      727.38    774.17 o 
  -4   6  24      490.21      240.77    786.27 o 
  -3   6  24       47.55      164.46    738.48 o 
 -17   7  24        4.06      717.53   1125.64 o 
 -16   7  24      133.93     -138.70   1117.64 o 
 -15   7  24      261.76     1441.05    802.88 o 
 -14   7  24       21.01      175.97   1233.63 o 
 -13   7  24      505.71      159.14   1001.01 o 
 -12   7  24      255.22      983.10    953.37 o 
 -11   7  24      276.16     1221.66   1837.83 o 
 -10   7  24       82.48      572.08    778.09 o 
  -9   7  24       15.09      126.51    974.20 o 
  -8   7  24       12.53      -98.34    803.13 o 
  -7   7  24      120.12     -392.56    797.85 o 
 -26   1  25      300.79     -701.52   1408.38 o 
 -25   1  25      240.94     1923.66    867.69 o 
 -24   1  25       15.67      589.49   1379.04 o 
 -23   1  25      127.35       88.55   1404.38 o 
 -22   1  25        5.65      493.47    916.66 o 
 -21   1  25      567.88     1047.64    641.57 o 
 -20   1  25        2.27     -545.05    793.41 o 
 -19   1  25      939.61     1173.02   1070.96 o 
 -18   1  25        6.50     -137.39    803.69 o 
 -17   1  25     3150.89     2365.18    866.73 o 
 -16   1  25     1423.45     2666.86    789.55 o 
 -15   1  25     1253.38     1510.14    749.54 o 
 -14   1  25      698.51      922.25    714.83 o 
 -13   1  25      462.38      194.72    858.19 o 
 -12   1  25      294.54      376.34    858.94 o 
 -11   1  25      885.81     1448.01    864.60 o 
 -10   1  25      201.61      763.84    761.49 o 
  -9   1  25      218.73      311.57    594.88 o 
  -8   1  25      103.71      668.11    642.52 o 
  -7   1  25        1.94     -243.74    565.34 o 
  -6   1  25       32.58      646.68    540.45 o 
  -5   1  25      107.97      257.28    523.47 o 
  -4   1  25        7.27      578.78    504.11 o 
  -3   1  25     1920.11     2309.57    533.29 o 
  -2   1  25      249.09      313.80    547.66 o 
  -1   1  25     1543.89     2343.01    525.02 o 
   0   1  25      437.51     1080.70    541.90 o 
   1   1  25     1392.84     1893.82    543.69 o 
   2   1  25      354.25     1007.04    578.38 o 
 -26   2  25      263.79      416.11   1664.45 o 
 -25   2  25     1928.48      973.60   1427.05 o 
 -24   2  25      891.35      794.57    848.50 o 
 -23   2  25     1636.55     1766.14    755.06 o 
 -22   2  25      303.32       73.54    927.69 o 
 -21   2  25     2120.49     2537.57    864.79 o 
 -20   2  25        2.14      271.68    821.63 o 
 -19   2  25      689.12      556.58    684.58 o 
 -18   2  25      355.82      957.15    890.10 o 
 -17   2  25      258.09      927.80    799.04 o
[truncated: 31,202 more chars]
